# Supplementary material for: Tuning the supramolecular isomerism of MOF-74 by controlling the synthesis conditions
Source: Dalton Trans. 2019 May 21;48(27):10043–50. doi: 10.1039/c9dt01572h (PMC8612727; doi:10.1039/c9dt01572h)
Supplement: DT-048-C9DT01572H-s002 [file DT-048-C9DT01572H-s002.cif]

# Electronic Supplementary Material (ESI) for Dalton Transactions.
# This journal is © The Royal Society of Chemistry 2019

####################################################################### 
# 
# This file contains crystal structure data downloaded from the 
# Cambridge Structural Database (CSD) hosted by the Cambridge 
# Crystallographic Data Centre (CCDC).
# 
# Full information about CCDC data access policies and citation 
# guidelines are available at http://www.ccdc.cam.ac.uk/access/V1 
# 
# Audit and citation data items may have been added by the CCDC. 
# Please retain this information to preserve the provenance of 
# this file and to allow appropriate attribution of the data. 
# 
#######################################################################

data_hims74
_database_code_depnum_ccdc_archive 'CCDC 1884101'
loop_
_audit_author_name
_audit_author_address
'Inhar inhar imaz'
;Catalan institute of nanoscience and nantechnology
Spain
;
_audit_update_record             
;
2019-05-08 deposited with the CCDC.	2019-05-20 downloaded from the CCDC.
;

_audit_creation_method           SHELXL-2018/1
_shelx_SHELXL_version_number     2018/1
_chemical_name_systematic        ?
_chemical_name_common            ?
_chemical_melting_point          ?
_chemical_formula_moiety         'C39 H33 N3 O21 Zn6, C5 H9 N O'
_chemical_formula_sum            'C44 H42 N4 O22 Zn6'
_chemical_formula_weight         1371.16

loop_
_atom_type_symbol
_atom_type_description
_atom_type_scat_dispersion_real
_atom_type_scat_dispersion_imag
_atom_type_scat_source
C C 0.0033 0.0016 'International Tables Vol C Tables 4.2.6.8 and 6.1.1.4'
H H 0.0000 0.0000 'International Tables Vol C Tables 4.2.6.8 and 6.1.1.4'
O O 0.0106 0.0060 'International Tables Vol C Tables 4.2.6.8 and 6.1.1.4'
Zn Zn 0.2839 1.4301 'International Tables Vol C Tables 4.2.6.8 and 6.1.1.4'
N N 0.0061 0.0033 'International Tables Vol C Tables 4.2.6.8 and 6.1.1.4'

_space_group_crystal_system      monoclinic
_space_group_IT_number           ?
_space_group_name_H-M_alt        P21/a
_space_group_name_Hall           -P2yab

_shelx_space_group_comment       
;
The symmetry employed for this shelxl refinement is uniquely defined
by the following loop, which should always be used as a source of
symmetry information in preference to the above space-group names.
They are only intended as comments.
;

loop_
_space_group_symop_operation_xyz
'x, y, z'
'-x+1/2, y+1/2, -z'
'-x, -y, -z'
'x-1/2, -y-1/2, z'

_cell_length_a                   14.030(4)
_cell_length_b                   23.660(4)
_cell_length_c                   15.820(4)
_cell_angle_alpha                90
_cell_angle_beta                 113.39(5)
_cell_angle_gamma                90
_cell_volume                     4820(3)
_cell_formula_units_Z            4
_cell_measurement_temperature    100(2)
_cell_measurement_reflns_used    1820
_cell_measurement_theta_min      1
_cell_measurement_theta_max      30

_exptl_crystal_description       rod
_exptl_crystal_colour            brown
_exptl_crystal_density_meas      ?
_exptl_crystal_density_method    ?
_exptl_crystal_density_diffrn    1.890
_exptl_crystal_F_000             2460
_exptl_transmission_factor_min   ?
_exptl_transmission_factor_max   ?
_exptl_crystal_size_max          0.03
_exptl_crystal_size_mid          0.01
_exptl_crystal_size_min          0.01
_exptl_absorpt_coefficient_mu    3.212
_shelx_estimated_absorpt_T_min   ?
_shelx_estimated_absorpt_T_max   ?
_exptl_absorpt_correction_type   ?
_exptl_absorpt_correction_T_min  ?
_exptl_absorpt_correction_T_max  ?
_exptl_absorpt_process_details   ?
_exptl_absorpt_special_details   ?
_diffrn_ambient_temperature      100(2)
_diffrn_radiation_wavelength     0.72656
_diffrn_radiation_type           synchrotron
_diffrn_source                   synchrotron
_diffrn_measurement_device_type  'PILATUS DECTRIS'
_diffrn_measurement_method       'profile data from fi/scans'
_diffrn_detector_area_resol_mean ?
_diffrn_reflns_number            54775
_diffrn_reflns_av_unetI/netI     0.0446
_diffrn_reflns_av_R_equivalents  0.0806
_diffrn_reflns_limit_h_min       -16
_diffrn_reflns_limit_h_max       16
_diffrn_reflns_limit_k_min       -28
_diffrn_reflns_limit_k_max       28
_diffrn_reflns_limit_l_min       -18
_diffrn_reflns_limit_l_max       17
_diffrn_reflns_theta_min         2.270
_diffrn_reflns_theta_max         25.624
_diffrn_reflns_theta_full        25.624
_diffrn_measured_fraction_theta_max 0.930
_diffrn_measured_fraction_theta_full 0.930
_diffrn_reflns_Laue_measured_fraction_max 0.930
_diffrn_reflns_Laue_measured_fraction_full 0.930
_diffrn_reflns_point_group_measured_fraction_max 0.930
_diffrn_reflns_point_group_measured_fraction_full 0.930
_reflns_number_total             7914
_reflns_number_gt                7018
_reflns_threshold_expression     'I > 2\s(I)'
_reflns_Friedel_coverage         0.000
_reflns_Friedel_fraction_max     .
_reflns_Friedel_fraction_full    .

_reflns_special_details          
;
 Reflections were merged by SHELXL according to the crystal
 class for the calculation of statistics and refinement.
 
 _reflns_Friedel_fraction is defined as the number of unique
 Friedel pairs measured divided by the number that would be
 possible theoretically, ignoring centric projections and
 systematic absences.
;

_computing_data_collection       MxCube
_computing_cell_refinement       'xds (kabsch, 2010)'
_computing_data_reduction        'xds (kabsch, 2010)'
_computing_structure_solution    'SHELXT2018/1 (Sheldrick, 2018)'
_computing_structure_refinement  'SHELXL-2018/1 (Sheldrick, 2018)'
_computing_molecular_graphics    ?
_computing_publication_material  ?
_refine_special_details          ?
_refine_ls_structure_factor_coef Fsqd
_refine_ls_matrix_type           full
_refine_ls_weighting_scheme      calc
_refine_ls_weighting_details     
'w=1/[\s^2^(Fo^2^)+(0.0529P)^2^+7.0440P] where P=(Fo^2^+2Fc^2^)/3'
_atom_sites_solution_primary     ?
_atom_sites_solution_secondary   ?
_atom_sites_solution_hydrogens   mixed
_refine_ls_hydrogen_treatment    mixed
_refine_ls_extinction_method     none
_refine_ls_extinction_coef       .
_refine_ls_number_reflns         7914
_refine_ls_number_parameters     739
_refine_ls_number_restraints     9
_refine_ls_R_factor_all          0.0415
_refine_ls_R_factor_gt           0.0362
_refine_ls_wR_factor_ref         0.0982
_refine_ls_wR_factor_gt          0.0946
_refine_ls_goodness_of_fit_ref   1.020
_refine_ls_restrained_S_all      1.076
_refine_ls_shift/su_max          0.001
_refine_ls_shift/su_mean         0.000

loop_
_atom_site_label
_atom_site_type_symbol
_atom_site_fract_x
_atom_site_fract_y
_atom_site_fract_z
_atom_site_U_iso_or_equiv
_atom_site_adp_type
_atom_site_occupancy
_atom_site_site_symmetry_order
_atom_site_calc_flag
_atom_site_refinement_flags_posn
_atom_site_refinement_flags_adp
_atom_site_refinement_flags_occupancy
_atom_site_disorder_assembly
_atom_site_disorder_group
Zn1 Zn 0.01090(3) 0.57431(2) 0.25303(3) 0.01421(11) Uani 1 1 d . . . . .
Zn2 Zn -0.15903(3) 0.29829(2) 0.03569(3) 0.01409(11) Uani 1 1 d . . . . .
Zn3 Zn 0.15340(3) 0.29502(2) 0.46712(3) 0.01409(11) Uani 1 1 d . . . . .
Zn4 Zn -0.32735(3) 0.20873(2) -0.01181(3) 0.01791(11) Uani 1 1 d . . . . .
Zn5 Zn -0.04165(3) 0.44929(2) 0.24550(3) 0.01855(11) Uani 1 1 d . . . . .
O2 O -0.1502(2) 0.37392(10) -0.00843(18) 0.0209(6) Uani 1 1 d . . . . .
O3 O 0.1373(2) 0.37352(10) 0.49022(18) 0.0227(6) Uani 1 1 d . . . . .
O4 O 0.0346(2) 0.51251(9) 0.34088(17) 0.0182(5) Uani 1 1 d . . . . .
O5 O -0.1052(2) 0.61997(10) 0.25010(18) 0.0208(6) Uani 1 1 d . . . . .
O6 O 0.1231(2) 0.62149(10) 0.25159(18) 0.0212(6) Uani 1 1 d . . . . .
O7 O 0.02182(19) 0.26436(11) 0.38475(18) 0.0225(6) Uani 1 1 d . . . . .
O8 O -0.26830(18) 0.27701(10) 0.07695(17) 0.0173(5) Uani 1 1 d . . . . .
O9 O -0.02568(19) 0.26812(11) 0.11811(18) 0.0205(6) Uani 1 1 d . . . . .
O10 O -0.4496(2) 0.21367(12) 0.02287(18) 0.0239(6) Uani 1 1 d . . . . .
O11 O 0.26414(19) 0.27234(11) 0.42906(17) 0.0215(6) Uani 1 1 d . . . . .
O12 O -0.0213(2) 0.51078(10) 0.16558(18) 0.0203(6) Uani 1 1 d . . . . .
O13 O -0.2623(2) 0.74770(11) 0.06695(18) 0.0224(6) Uani 1 1 d . . . . .
O14 O 0.2637(2) 0.75301(11) 0.42408(18) 0.0242(6) Uani 1 1 d . . . . .
O15 O -0.0825(2) 0.39753(10) 0.13790(19) 0.0256(6) Uani 1 1 d . . . . .
O16 O -0.0466(2) 0.28718(12) 0.48445(19) 0.0254(6) Uani 1 1 d . . . . .
O17 O 0.1117(2) 0.67111(12) 0.3651(2) 0.0322(7) Uani 1 1 d . . . . .
O18 O 0.0421(2) 0.39469(10) 0.34440(18) 0.0244(6) Uani 1 1 d . . . . .
O19 O -0.1078(2) 0.66480(11) 0.12753(19) 0.0255(6) Uani 1 1 d . . . . .
O20 O -0.2260(2) 0.15462(12) 0.0791(2) 0.0345(7) Uani 1 1 d . . . . .
O21 O -0.1790(2) 0.46536(14) 0.2530(2) 0.0384(7) Uani 1 1 d . . . . .
C92 C 0.0382(3) 0.54684(14) 0.0555(3) 0.0167(7) Uani 1 1 d . . . . .
C31 C -0.1910(3) 0.70651(14) 0.3077(3) 0.0188(8) Uani 1 1 d . . . . .
H31 H -0.151934 0.679063 0.348973 0.023 Uiso 1 1 calc R U . . .
C91 C -0.0193(3) 0.55149(14) 0.4546(3) 0.0177(7) Uani 1 1 d . . . . .
H91 H -0.032813 0.586265 0.424706 0.021 Uiso 1 1 calc R U . . .
C1 C 0.0543(3) 0.27090(14) 0.1002(3) 0.0170(7) Uani 1 1 d . . . . .
C2 C -0.1337(3) 0.66126(14) 0.1950(3) 0.0168(7) Uani 1 1 d . . . . .
C3 C 0.1414(3) 0.66625(15) 0.2999(3) 0.0198(8) Uani 1 1 d . . . . .
C4 C 0.0745(3) 0.40508(14) 0.4298(3) 0.0177(8) Uani 1 1 d . . . . .
C5 C -0.0115(3) 0.50494(14) 0.0851(3) 0.0168(7) Uani 1 1 d . . . . .
C6 C -0.2601(3) 0.26608(14) 0.1630(2) 0.0145(7) Uani 1 1 d . . . . .
C7 C 0.2557(3) 0.25917(14) 0.3432(3) 0.0163(7) Uani 1 1 d . . . . .
C8 C 0.1983(3) 0.71200(14) 0.2734(3) 0.0173(8) Uani 1 1 d . . . . .
C9 C -0.1958(3) 0.70593(14) 0.2178(3) 0.0155(7) Uani 1 1 d . . . . .
C10 C 0.3410(3) 0.23816(14) 0.3282(3) 0.0170(7) Uani 1 1 d . . . . .
C11 C -0.0502(3) 0.45747(14) 0.0280(3) 0.0162(7) Uani 1 1 d . . . . .
C12 C 0.1927(3) 0.71295(15) 0.1838(3) 0.0190(8) Uani 1 1 d . . . . .
C14 C -0.0559(3) 0.27179(15) 0.4047(3) 0.0182(8) Uani 1 1 d . . . . .
C15 C -0.1683(3) 0.27476(15) 0.2391(3) 0.0183(8) Uani 1 1 d . . . . .
C16 C 0.1549(3) 0.25626(14) 0.1781(2) 0.0152(7) Uani 1 1 d . . . . .
N2S N -0.1407(3) 0.12310(15) 0.2253(3) 0.0363(9) Uani 1 1 d . . . . .
C18 C -0.2550(3) 0.74663(15) 0.1538(3) 0.0185(8) Uani 1 1 d . . . . .
C19 C 0.1635(3) 0.26768(15) 0.2670(3) 0.0192(8) Uani 1 1 d . . . . .
H19 H 0.105979 0.281389 0.275771 0.023 Uiso 1 1 calc R U . . .
C20 C 0.0173(3) 0.50720(14) 0.4181(2) 0.0153(7) Uani 1 1 d . . . . .
C22 C 0.2570(3) 0.75298(15) 0.3372(3) 0.0188(8) Uani 1 1 d . . . . .
N3S N -0.2671(3) 0.49286(17) 0.3391(3) 0.0406(9) Uani 1 1 d . . . . .
C24 C 0.0362(3) 0.45515(14) 0.4654(3) 0.0166(7) Uani 1 1 d . . . . .
C25 C -0.0979(3) 0.40763(14) 0.0552(3) 0.0186(8) Uani 1 1 d . . . . .
C28 C -0.2848(4) 0.5503(2) 0.3091(4) 0.0488(13) Uani 1 1 d . . . . .
H28A H -0.322509 0.569179 0.339903 0.073 Uiso 1 1 calc R U . . .
H28B H -0.219431 0.568848 0.323470 0.073 Uiso 1 1 calc R U . . .
H28C H -0.324478 0.551347 0.243785 0.073 Uiso 1 1 calc R U . . .
C29 C -0.2180(3) 0.4561(2) 0.3101(3) 0.0343(10) Uani 1 1 d . . . . .
C32 C -0.2238(3) 0.12769(17) 0.1479(3) 0.0300(9) Uani 1 1 d . . . . .
C34 C -0.3114(5) 0.4708(3) 0.4013(4) 0.0557(15) Uani 1 1 d . . . . .
H34A H -0.386599 0.469292 0.371849 0.067 Uiso 1 1 calc R U . . .
H34B H -0.290993 0.493367 0.456863 0.067 Uiso 1 1 calc R U . . .
C37 C -0.3112(4) 0.0949(2) 0.1553(4) 0.0495(13) Uani 1 1 d . . . . .
H37A H -0.368820 0.119575 0.148762 0.059 Uiso 1 1 calc R U . . .
H37B H -0.335331 0.065927 0.108004 0.059 Uiso 1 1 calc R U . . .
C42 C -0.0405(4) 0.1492(2) 0.2431(4) 0.0497(13) Uani 1 1 d . . . . .
H42A H 0.007555 0.139686 0.304143 0.075 Uiso 1 1 calc R U . . .
H42B H -0.014508 0.135521 0.199121 0.075 Uiso 1 1 calc R U . . .
H42C H -0.048550 0.189463 0.237570 0.075 Uiso 1 1 calc R U . . .
C1S C -0.1560(5) 0.0880(3) 0.2939(4) 0.0600(16) Uani 1 1 d . . . . .
H1S1 H -0.144442 0.109455 0.349337 0.072 Uiso 1 1 calc R U . . .
H1S2 H -0.109069 0.055904 0.309746 0.072 Uiso 1 1 calc R U . . .
C2S C -0.2671(6) 0.0688(4) 0.2489(5) 0.094(3) Uani 1 1 d . . . . .
H2S1 H -0.270602 0.027888 0.244243 0.113 Uiso 1 1 calc R U . . .
H2S2 H -0.305781 0.081007 0.284642 0.113 Uiso 1 1 calc R U . . .
C20S C -0.2209(4) 0.3986(2) 0.3520(4) 0.0514(14) Uani 1 1 d . . . . .
H20A H -0.265401 0.372660 0.305536 0.062 Uiso 1 1 calc R U . . .
H20B H -0.151801 0.382462 0.379989 0.062 Uiso 1 1 calc R U . . .
C21S C -0.2635(5) 0.4101(3) 0.4227(5) 0.0674(18) Uani 1 1 d . . . . .
H21A H -0.208868 0.408577 0.484098 0.081 Uiso 1 1 calc R U . . .
H21B H -0.316361 0.382524 0.418688 0.081 Uiso 1 1 calc R U . . .
Zn6 Zn 0.13482(3) 0.73735(2) 0.44984(3) 0.02012(12) Uani 1 1 d . . . . .
C1P C -0.0079(8) 0.8305(4) 0.3331(7) 0.0354(15) Uiso 0.6 1 d . . P A 1
O1N O 0.0481(5) 0.7895(3) 0.3533(5) 0.0404(15) Uani 0.6 1 d . . P A 1
N1N N -0.0535(9) 0.8615(4) 0.2768(8) 0.056(3) Uani 0.6 1 d . . P A 1
C2N C -0.1188(10) 0.9076(5) 0.2875(12) 0.081(4) Uani 0.6 1 d . . P A 1
H2N1 H -0.191833 0.901329 0.249885 0.097 Uiso 0.6 1 calc R U P A 1
H2N2 H -0.098093 0.944098 0.272522 0.097 Uiso 0.6 1 calc R U P A 1
C4N C -0.0315(8) 0.8547(4) 0.4284(7) 0.060(3) Uani 0.6 1 d . . P A 1
H4N1 H -0.067356 0.826315 0.449013 0.072 Uiso 0.6 1 calc R U P A 1
H4N2 H 0.032644 0.864917 0.479196 0.072 Uiso 0.6 1 calc R U P A 1
C3N C -0.0948(7) 0.9025(4) 0.3927(8) 0.118(4) Uani 0.6 1 d . . P A 1
H3N1 H -0.059452 0.936261 0.424695 0.142 Uiso 0.6 1 calc R U P A 1
H3N2 H -0.159096 0.898665 0.401558 0.142 Uiso 0.6 1 calc R U P A 1
C6N C -0.0509(15) 0.8478(5) 0.1884(12) 0.069(4) Uani 0.6 1 d . . P A 1
H6N1 H -0.090511 0.875231 0.143527 0.103 Uiso 0.6 1 calc R U P A 1
H6N2 H 0.019681 0.848120 0.193753 0.103 Uiso 0.6 1 calc R U P A 1
H6N3 H -0.080172 0.810921 0.169484 0.103 Uiso 0.6 1 calc R U P A 1
C1J C -0.0099(12) 0.8332(7) 0.3581(11) 0.0354(15) Uiso 0.4 1 d . . P A 2
C3O C -0.0039(12) 0.8202(7) 0.2368(12) 0.066(3) Uani 0.4 1 d . . P A 2
H3O1 H 0.066751 0.823263 0.240944 0.079 Uiso 0.4 1 calc R U P A 2
H3O2 H -0.030916 0.783132 0.212934 0.079 Uiso 0.4 1 calc R U P A 2
N4O N -0.0729(12) 0.8739(7) 0.3195(14) 0.062(5) Uani 0.4 1 d . . P A 2
C1O C -0.1194(15) 0.8978(8) 0.2277(13) 0.066(3) Uani 0.4 1 d . . P A 2
H1O1 H -0.104016 0.937767 0.228256 0.079 Uiso 0.4 1 calc R U P A 2
H1O2 H -0.194130 0.892550 0.201336 0.079 Uiso 0.4 1 calc R U P A 2
C2O C -0.071(2) 0.8659(10) 0.177(2) 0.066(3) Uani 0.4 1 d . . P A 2
H2O1 H -0.029066 0.891033 0.157299 0.079 Uiso 0.4 1 calc R U P A 2
H2O2 H -0.124066 0.849369 0.122607 0.079 Uiso 0.4 1 calc R U P A 2
C3K C -0.0948(7) 0.9025(4) 0.3927(8) 0.118(4) Uani 0.4 1 d . . P A 2
H3K1 H -0.141916 0.933325 0.366598 0.177 Uiso 0.4 1 calc R U P A 2
H3K2 H -0.125640 0.876111 0.420520 0.177 Uiso 0.4 1 calc R U P A 2
H3K3 H -0.031264 0.916719 0.438581 0.177 Uiso 0.4 1 calc R U P A 2
O1O O 0.0396(8) 0.8064(5) 0.4002(9) 0.057(3) Uani 0.4 1 d . . P A 2
C36 C 1.0581(9) 0.1047(5) 0.0753(9) 0.082(3) Uiso 0.7 1 d . . P B 1
H36A H 1.105289 0.091870 0.134838 0.123 Uiso 0.7 1 calc R U P B 1
H36B H 1.041609 0.143736 0.079012 0.123 Uiso 0.7 1 calc R U P B 1
H36C H 1.089887 0.100533 0.031975 0.123 Uiso 0.7 1 calc R U P B 1
N1S N 0.9623(5) 0.0708(3) 0.0449(5) 0.0490(16) Uani 0.7 1 d . . P B 1
C11S C 0.8347(7) 0.0063(4) 0.0432(6) 0.058(2) Uani 0.7 1 d . . P B 1
H11A H 0.790852 0.009552 0.077395 0.070 Uiso 0.7 1 calc R U P B 1
H11B H 0.839345 -0.033207 0.029106 0.070 Uiso 0.7 1 calc R U P B 1
C12S C 0.7892(9) 0.0416(5) -0.0468(7) 0.076(4) Uani 0.7 1 d . . P B 1
H12A H 0.767503 0.017287 -0.100513 0.092 Uiso 0.7 1 calc R U P B 1
H12B H 0.730155 0.063774 -0.048862 0.092 Uiso 0.7 1 calc R U P B 1
O1M O 1.0015(14) 0.0170(7) 0.1672(10) 0.099(5) Uani 0.7 1 d . . P B 1
C43 C 0.9394(8) 0.0295(4) 0.0976(8) 0.050(3) Uani 0.7 1 d . . P B 1
C3Y C 0.8775(11) 0.0795(7) -0.0427(8) 0.070(3) Uani 0.7 1 d . . P B 1
H3Y1 H 0.898939 0.070203 -0.092283 0.083 Uiso 0.7 1 calc R U P B 1
H3Y2 H 0.855719 0.118685 -0.049174 0.083 Uiso 0.7 1 calc R U P B 1
N7S N 0.898(2) 0.0511(10) 0.0199(17) 0.087(6) Uiso 0.3 1 d D . P C 2
C6L C 1.051(2) 0.0851(14) 0.089(2) 0.110(8) Uiso 0.3 1 d D . P C 2
H6L1 H 1.083617 0.105188 0.146511 0.131 Uiso 0.3 1 calc R U P C 2
H6L2 H 1.105602 0.065427 0.076729 0.131 Uiso 0.3 1 calc R U P C 2
C7L C 0.810(3) 0.0249(14) -0.014(3) 0.087(6) Uiso 0.3 1 d D . P C 2
H7L1 H 0.821780 -0.015172 -0.008657 0.131 Uiso 0.3 1 calc R U P C 2
H7L2 H 0.773999 0.034827 -0.077590 0.131 Uiso 0.3 1 calc R U P C 2
H7L3 H 0.768601 0.035522 0.019501 0.131 Uiso 0.3 1 calc R U P C 2
C11L C 1.001(2) 0.1239(13) 0.0167(19) 0.110(8) Uiso 0.3 1 d D . P C 2
H11C H 1.042851 0.131399 -0.018062 0.131 Uiso 0.3 1 calc R U P C 2
H11D H 0.988053 0.159245 0.041423 0.131 Uiso 0.3 1 calc R U P C 2
O1T O 0.993(3) 0.0136(14) 0.183(2) 0.055(5) Uiso 0.3 1 d D . P C 2
C43K C 0.969(2) 0.0404(14) 0.096(3) 0.055(5) Uiso 0.3 1 d D . P C 2
C3X C 0.899(3) 0.0960(17) -0.044(3) 0.095(16) Uiso 0.3 1 d D . P C 2
H3X1 H 0.839969 0.121457 -0.059077 0.115 Uiso 0.3 1 calc R U P C 2
H3X2 H 0.900581 0.080891 -0.100612 0.115 Uiso 0.3 1 calc R U P C 2
H15 H -0.105800 0.290000 0.225600 0.050 Uiso 1 1 d . U . . .
H92 H 0.066000 0.584394 0.094100 0.050 Uiso 1 1 d . U . . .
H12 H 0.148705 0.681911 0.143909 0.024(11) Uiso 1 1 d . . . . .

loop_
_atom_site_aniso_label
_atom_site_aniso_U_11
_atom_site_aniso_U_22
_atom_site_aniso_U_33
_atom_site_aniso_U_23
_atom_site_aniso_U_13
_atom_site_aniso_U_12
Zn1 0.0218(2) 0.01060(19) 0.0148(3) 0.00016(14) 0.01209(17) -0.00020(14)
Zn2 0.0156(2) 0.0170(2) 0.0114(2) 0.00015(14) 0.00714(17) -0.00404(14)
Zn3 0.0158(2) 0.0168(2) 0.0107(2) 0.00019(14) 0.00635(17) 0.00391(14)
Zn4 0.0217(2) 0.0227(2) 0.0138(3) -0.00362(16) 0.01169(18) -0.00646(16)
Zn5 0.0299(2) 0.0154(2) 0.0138(3) 0.00004(15) 0.01229(18) -0.00144(16)
O2 0.0303(14) 0.0194(13) 0.0141(15) -0.0025(10) 0.0100(11) -0.0081(10)
O3 0.0274(14) 0.0208(13) 0.0191(16) 0.0008(10) 0.0083(11) 0.0080(11)
O4 0.0322(14) 0.0142(12) 0.0130(15) 0.0006(9) 0.0140(11) 0.0006(10)
O5 0.0341(15) 0.0158(12) 0.0190(16) 0.0056(10) 0.0173(12) 0.0092(10)
O6 0.0294(14) 0.0176(12) 0.0215(16) -0.0069(10) 0.0152(12) -0.0094(10)
O7 0.0158(13) 0.0374(15) 0.0173(16) -0.0047(11) 0.0098(11) -0.0034(11)
O8 0.0186(12) 0.0255(13) 0.0104(15) -0.0004(10) 0.0084(10) -0.0071(10)
O9 0.0151(12) 0.0333(14) 0.0177(15) 0.0040(11) 0.0113(11) 0.0018(10)
O10 0.0185(13) 0.0419(16) 0.0144(16) -0.0067(11) 0.0098(11) -0.0067(11)
O11 0.0209(13) 0.0362(15) 0.0098(15) 0.0011(11) 0.0086(10) 0.0089(11)
O12 0.0375(15) 0.0155(12) 0.0145(15) -0.0028(10) 0.0174(12) -0.0053(10)
O13 0.0327(15) 0.0291(14) 0.0106(16) 0.0059(10) 0.0141(12) 0.0148(11)
O14 0.0327(15) 0.0344(15) 0.0108(16) -0.0084(11) 0.0144(12) -0.0188(12)
O15 0.0462(17) 0.0193(13) 0.0155(17) -0.0001(10) 0.0167(12) -0.0093(12)
O16 0.0203(13) 0.0456(16) 0.0137(16) -0.0105(12) 0.0103(11) -0.0112(12)
O17 0.0502(18) 0.0352(16) 0.0251(18) -0.0123(12) 0.0298(15) -0.0255(14)
O18 0.0420(16) 0.0192(13) 0.0149(17) 0.0013(10) 0.0143(12) 0.0081(11)
O19 0.0332(15) 0.0299(14) 0.0227(17) 0.0090(11) 0.0209(13) 0.0164(12)
O20 0.0414(18) 0.0350(16) 0.0292(19) 0.0047(13) 0.0164(14) 0.0084(13)
O21 0.0323(16) 0.057(2) 0.031(2) -0.0008(15) 0.0183(14) 0.0041(14)
C92 0.0249(19) 0.0151(16) 0.012(2) -0.0008(13) 0.0100(15) -0.0010(14)
C31 0.0235(19) 0.0200(18) 0.016(2) 0.0067(14) 0.0114(16) 0.0095(14)
C91 0.0254(19) 0.0131(16) 0.017(2) 0.0026(13) 0.0113(15) 0.0028(14)
C1 0.0196(18) 0.0196(17) 0.014(2) -0.0038(14) 0.0093(15) 0.0014(14)
C2 0.0174(17) 0.0176(17) 0.018(2) 0.0010(14) 0.0095(15) 0.0031(13)
C3 0.0239(19) 0.0197(18) 0.018(2) -0.0004(14) 0.0113(16) -0.0066(14)
C4 0.0245(19) 0.0144(16) 0.018(2) -0.0011(14) 0.0125(16) -0.0009(14)
C5 0.0250(19) 0.0176(17) 0.011(2) -0.0032(13) 0.0113(15) -0.0013(14)
C6 0.0193(17) 0.0186(17) 0.009(2) 0.0010(13) 0.0087(14) 0.0004(13)
C7 0.0226(18) 0.0211(17) 0.011(2) 0.0000(13) 0.0131(15) 0.0019(14)
C8 0.0217(18) 0.0179(17) 0.015(2) -0.0036(13) 0.0102(15) -0.0060(14)
C9 0.0212(18) 0.0156(17) 0.013(2) 0.0018(13) 0.0104(15) 0.0045(13)
C10 0.0156(17) 0.0227(18) 0.015(2) 0.0018(14) 0.0083(15) 0.0021(13)
C11 0.0248(19) 0.0124(16) 0.016(2) 0.0025(13) 0.0121(15) -0.0004(13)
C12 0.0273(19) 0.0196(17) 0.015(2) -0.0063(14) 0.0133(16) -0.0088(14)
C14 0.0193(18) 0.0206(17) 0.016(2) -0.0004(14) 0.0083(15) -0.0040(14)
C15 0.0200(18) 0.0228(18) 0.016(2) -0.0016(14) 0.0112(15) -0.0041(14)
C16 0.0136(16) 0.0214(17) 0.013(2) 0.0023(13) 0.0080(14) 0.0019(13)
N2S 0.037(2) 0.037(2) 0.034(2) 0.0041(16) 0.0128(17) 0.0010(16)
C18 0.0231(19) 0.0213(18) 0.014(2) 0.0027(14) 0.0102(15) 0.0041(14)
C19 0.0152(17) 0.0282(19) 0.017(2) 0.0019(15) 0.0090(15) 0.0051(14)
C20 0.0231(18) 0.0157(16) 0.008(2) 0.0017(13) 0.0073(14) -0.0002(13)
C22 0.0207(18) 0.0234(18) 0.015(2) -0.0030(14) 0.0100(15) -0.0052(14)
N3S 0.032(2) 0.052(2) 0.043(3) -0.0059(19) 0.0198(18) -0.0036(17)
C24 0.0214(18) 0.0115(16) 0.018(2) 0.0002(13) 0.0094(15) 0.0016(13)
C25 0.0234(19) 0.0165(17) 0.020(2) 0.0000(14) 0.0127(16) -0.0027(14)
C28 0.040(3) 0.040(3) 0.059(4) -0.001(2) 0.012(2) 0.003(2)
C29 0.024(2) 0.049(3) 0.029(3) -0.0055(19) 0.0102(19) -0.0036(19)
C32 0.034(2) 0.026(2) 0.033(3) -0.0021(18) 0.0156(19) 0.0038(17)
C34 0.054(3) 0.079(4) 0.050(4) -0.003(3) 0.037(3) -0.005(3)
C37 0.045(3) 0.034(2) 0.073(4) 0.007(2) 0.028(3) -0.001(2)
C42 0.034(3) 0.041(3) 0.063(4) -0.009(2) 0.008(2) -0.001(2)
C1S 0.072(4) 0.060(4) 0.050(4) 0.028(3) 0.026(3) 0.012(3)
C2S 0.069(5) 0.119(6) 0.096(6) 0.054(5) 0.035(4) -0.015(4)
C20S 0.049(3) 0.041(3) 0.062(4) 0.000(2) 0.020(3) -0.002(2)
C21S 0.063(4) 0.080(4) 0.065(5) 0.019(3) 0.031(3) -0.011(3)
Zn6 0.0230(2) 0.0281(2) 0.0121(3) -0.00396(16) 0.01001(18) -0.00908(17)
O1N 0.047(4) 0.045(4) 0.028(4) 0.004(3) 0.015(3) 0.008(3)
N1N 0.047(6) 0.050(6) 0.061(9) 0.027(5) 0.012(5) -0.001(4)
C2N 0.054(7) 0.043(6) 0.140(14) 0.031(8) 0.032(8) 0.012(5)
C4N 0.064(6) 0.061(6) 0.062(7) -0.004(5) 0.034(5) 0.002(5)
C3N 0.099(7) 0.112(7) 0.146(10) -0.040(7) 0.052(6) 0.028(6)
C6N 0.091(12) 0.059(10) 0.058(9) 0.018(7) 0.032(8) -0.016(8)
C3O 0.062(7) 0.048(7) 0.079(9) 0.027(6) 0.020(6) 0.001(5)
N4O 0.035(8) 0.047(9) 0.090(16) 0.014(9) 0.011(8) -0.002(6)
C1O 0.062(7) 0.048(7) 0.079(9) 0.027(6) 0.020(6) 0.001(5)
C2O 0.062(7) 0.048(7) 0.079(9) 0.027(6) 0.020(6) 0.001(5)
C3K 0.099(7) 0.112(7) 0.146(10) -0.040(7) 0.052(6) 0.028(6)
O1O 0.045(6) 0.047(6) 0.061(9) 0.015(6) 0.003(6) 0.003(5)
N1S 0.041(4) 0.053(4) 0.047(5) -0.013(3) 0.011(3) 0.006(3)
C11S 0.069(6) 0.050(5) 0.049(6) -0.006(4) 0.017(4) 0.007(4)
C12S 0.079(7) 0.066(6) 0.042(7) -0.013(4) -0.021(5) 0.015(5)
O1M 0.128(9) 0.098(7) 0.060(8) 0.033(5) 0.025(6) 0.052(6)
C43 0.045(6) 0.048(6) 0.044(6) -0.011(4) 0.004(5) 0.020(4)
C3Y 0.087(9) 0.081(9) 0.037(7) 0.005(5) 0.021(5) 0.033(7)

_geom_special_details            
;
 All esds (except the esd in the dihedral angle between two l.s. planes)
 are estimated using the full covariance matrix.  The cell esds are taken
 into account individually in the estimation of esds in distances, angles
 and torsion angles; correlations between esds in cell parameters are only
 used when they are defined by crystal symmetry.  An approximate (isotropic)
 treatment of cell esds is used for estimating esds involving l.s. planes.
;

loop_
_geom_bond_atom_site_label_1
_geom_bond_atom_site_label_2
_geom_bond_distance
_geom_bond_site_symmetry_2
_geom_bond_publ_flag
Zn1 O6 1.937(2) . ?
Zn1 O5 1.940(2) . ?
Zn1 O4 1.953(2) . ?
Zn1 O12 1.970(2) . ?
Zn1 Zn5 3.0394(8) . ?
Zn2 O9 1.942(3) . ?
Zn2 O2 1.943(2) . ?
Zn2 O8 1.956(2) . ?
Zn2 O13 1.966(3) 2_445 ?
Zn2 Zn4 3.0368(10) . ?
Zn3 O3 1.924(3) . ?
Zn3 O14 1.927(3) 2_546 ?
Zn3 O7 1.929(3) . ?
Zn3 O11 1.951(3) . ?
Zn3 Zn6 3.0524(15) 2_546 ?
Zn4 O19 1.984(3) 2_445 ?
Zn4 O10 2.001(3) . ?
Zn4 O13 2.016(3) 2_445 ?
Zn4 O20 2.026(3) . ?
Zn4 O8 2.084(3) . ?
Zn5 O15 1.988(3) . ?
Zn5 O18 2.010(3) . ?
Zn5 O21 2.013(3) . ?
Zn5 O12 2.021(2) . ?
Zn5 O4 2.092(3) . ?
O2 C25 1.266(4) . ?
O3 C4 1.257(4) . ?
O4 C20 1.342(4) . ?
O5 C2 1.264(4) . ?
O6 C3 1.271(4) . ?
O7 C14 1.262(4) . ?
O8 C6 1.345(4) . ?
O9 C1 1.263(4) . ?
O10 C1 1.257(4) 4_565 ?
O11 C7 1.352(4) . ?
O11 Zn6 2.052(3) 2_546 ?
O12 C5 1.341(4) . ?
O13 C18 1.337(5) . ?
O14 C22 1.340(5) . ?
O14 Zn6 2.040(3) . ?
O15 C25 1.261(5) . ?
O16 C14 1.269(5) . ?
O16 Zn6 1.992(3) 3_566 ?
O17 C3 1.262(5) . ?
O17 Zn6 2.003(3) . ?
O18 C4 1.267(5) . ?
O19 C2 1.259(4) . ?
O20 C32 1.251(5) . ?
O21 C29 1.248(5) . ?
C92 C5 1.395(5) . ?
C92 C11 1.401(5) 3_565 ?
C31 C22 1.393(5) 4_575 ?
C31 C9 1.397(5) . ?
C91 C24 1.386(5) 3_566 ?
C91 C20 1.390(5) . ?
C1 C16 1.500(5) . ?
C2 C9 1.502(5) . ?
C3 C8 1.500(5) . ?
C4 C24 1.500(5) . ?
C5 C11 1.408(5) . ?
C6 C15 1.386(5) . ?
C6 C16 1.409(5) 4_565 ?
C7 C19 1.388(5) . ?
C7 C10 1.401(5) . ?
C8 C12 1.388(5) . ?
C8 C22 1.406(5) . ?
C9 C18 1.404(5) . ?
C10 C15 1.396(5) 4_665 ?
C10 C14 1.490(5) 4_665 ?
C11 C25 1.501(5) . ?
C12 C18 1.398(5) 4_675 ?
C16 C19 1.390(5) . ?
N2S C32 1.318(6) . ?
N2S C1S 1.448(6) . ?
N2S C42 1.457(6) . ?
C20 C24 1.411(5) . ?
N3S C29 1.302(6) . ?
N3S C28 1.427(6) . ?
N3S C34 1.454(6) . ?
C29 C20S 1.521(7) . ?
C32 C37 1.494(6) . ?
C34 C21S 1.564(9) . ?
C37 C2S 1.493(8) . ?
C1S C2S 1.505(9) . ?
C20S C21S 1.489(8) . ?
Zn6 O1N 1.965(7) . ?
Zn6 O1O 2.060(11) . ?
C1P N1N 1.135(14) . ?
C1P O1N 1.209(13) . ?
C1P C4N 1.762(13) . ?
N1N C6N 1.45(2) . ?
N1N C2N 1.477(16) . ?
C2N C3N 1.566(18) . ?
C4N C3N 1.410(13) . ?
C1J O1O 0.979(19) . ?
C1J N4O 1.29(2) . ?
C1J C3O 1.98(2) . ?
C3O C2O 1.50(2) . ?
N4O C1O 1.45(3) . ?
N4O C3K 1.48(2) . ?
C1O C2O 1.45(4) . ?
C36 N1S 1.472(13) . ?
N1S C43 1.402(14) . ?
N1S C3Y 1.438(12) . ?
C11S C43 1.482(13) . ?
C11S C12S 1.552(12) . ?
C12S C3Y 1.51(2) . ?
O1M C43 1.140(18) . ?
N7S C43K 1.25(4) . ?
N7S C7L 1.29(3) . ?
N7S C3X 1.472(19) . ?
C6L C11L 1.414(14) . ?
C6L C43K 1.598(13) . ?
C11L C3X 1.52(2) . ?
O1T C43K 1.44(4) . ?

loop_
_geom_angle_atom_site_label_1
_geom_angle_atom_site_label_2
_geom_angle_atom_site_label_3
_geom_angle
_geom_angle_site_symmetry_1
_geom_angle_site_symmetry_3
_geom_angle_publ_flag
O6 Zn1 O5 110.96(11) . . ?
O6 Zn1 O4 122.01(12) . . ?
O5 Zn1 O4 109.76(11) . . ?
O6 Zn1 O12 113.09(11) . . ?
O5 Zn1 O12 116.87(12) . . ?
O4 Zn1 O12 81.68(11) . . ?
O6 Zn1 Zn5 138.23(8) . . ?
O5 Zn1 Zn5 110.65(8) . . ?
O4 Zn1 Zn5 43.05(8) . . ?
O12 Zn1 Zn5 41.02(7) . . ?
O9 Zn2 O2 113.45(11) . . ?
O9 Zn2 O8 110.80(11) . . ?
O2 Zn2 O8 121.82(11) . . ?
O9 Zn2 O13 113.96(12) . 2_445 ?
O2 Zn2 O13 111.04(11) . 2_445 ?
O8 Zn2 O13 82.04(11) . 2_445 ?
O9 Zn2 Zn4 110.91(8) . . ?
O2 Zn2 Zn4 135.07(8) . . ?
O8 Zn2 Zn4 42.89(7) . . ?
O13 Zn2 Zn4 40.92(7) 2_445 . ?
O3 Zn3 O14 113.76(11) . 2_546 ?
O3 Zn3 O7 109.78(11) . . ?
O14 Zn3 O7 119.05(13) 2_546 . ?
O3 Zn3 O11 119.47(11) . . ?
O14 Zn3 O11 82.06(11) 2_546 . ?
O7 Zn3 O11 110.72(11) . . ?
O3 Zn3 Zn6 121.16(8) . 2_546 ?
O14 Zn3 Zn6 41.06(8) 2_546 2_546 ?
O7 Zn3 Zn6 129.02(8) . 2_546 ?
O11 Zn3 Zn6 41.54(8) . 2_546 ?
O19 Zn4 O10 98.90(11) 2_445 . ?
O19 Zn4 O13 88.66(10) 2_445 2_445 ?
O10 Zn4 O13 147.34(12) . 2_445 ?
O19 Zn4 O20 105.04(13) 2_445 . ?
O10 Zn4 O20 106.19(12) . . ?
O13 Zn4 O20 102.32(12) 2_445 . ?
O19 Zn4 O8 160.32(11) 2_445 . ?
O10 Zn4 O8 85.69(10) . . ?
O13 Zn4 O8 77.74(10) 2_445 . ?
O20 Zn4 O8 91.84(12) . . ?
O19 Zn4 Zn2 128.34(8) 2_445 . ?
O10 Zn4 Zn2 123.95(8) . . ?
O13 Zn4 Zn2 39.69(7) 2_445 . ?
O20 Zn4 Zn2 90.43(10) . . ?
O8 Zn4 Zn2 39.68(7) . . ?
O15 Zn5 O18 98.70(12) . . ?
O15 Zn5 O21 102.09(13) . . ?
O18 Zn5 O21 110.70(13) . . ?
O15 Zn5 O12 88.39(10) . . ?
O18 Zn5 O12 139.96(12) . . ?
O21 Zn5 O12 106.09(13) . . ?
O15 Zn5 O4 161.64(10) . . ?
O18 Zn5 O4 85.67(11) . . ?
O21 Zn5 O4 92.87(12) . . ?
O12 Zn5 O4 77.16(11) . . ?
O15 Zn5 Zn1 128.03(7) . . ?
O18 Zn5 Zn1 122.50(8) . . ?
O21 Zn5 Zn1 92.11(10) . . ?
O12 Zn5 Zn1 39.78(7) . . ?
O4 Zn5 Zn1 39.58(7) . . ?
C25 O2 Zn2 113.2(2) . . ?
C4 O3 Zn3 121.9(2) . . ?
C20 O4 Zn1 132.6(2) . . ?
C20 O4 Zn5 111.3(2) . . ?
Zn1 O4 Zn5 97.36(11) . . ?
C2 O5 Zn1 118.6(2) . . ?
C3 O6 Zn1 116.3(2) . . ?
C14 O7 Zn3 118.0(2) . . ?
C6 O8 Zn2 128.6(2) . . ?
C6 O8 Zn4 112.6(2) . . ?
Zn2 O8 Zn4 97.43(11) . . ?
C1 O9 Zn2 122.3(2) . . ?
C1 O10 Zn4 125.0(2) 4_565 . ?
C7 O11 Zn3 127.6(2) . . ?
C7 O11 Zn6 126.7(2) . 2_546 ?
Zn3 O11 Zn6 99.35(11) . 2_546 ?
C5 O12 Zn1 131.6(2) . . ?
C5 O12 Zn5 127.8(2) . . ?
Zn1 O12 Zn5 99.20(11) . . ?
C18 O13 Zn2 130.5(2) . 2_455 ?
C18 O13 Zn4 129.0(2) . 2_455 ?
Zn2 O13 Zn4 99.39(11) 2_455 2_455 ?
C22 O14 Zn3 133.5(2) . 2_556 ?
C22 O14 Zn6 119.9(2) . . ?
Zn3 O14 Zn6 100.58(12) 2_556 . ?
C25 O15 Zn5 130.1(2) . . ?
C14 O16 Zn6 126.5(2) . 3_566 ?
C3 O17 Zn6 126.9(2) . . ?
C4 O18 Zn5 123.8(2) . . ?
C2 O19 Zn4 129.5(2) . 2_455 ?
C32 O20 Zn4 135.0(3) . . ?
C29 O21 Zn5 135.6(3) . . ?
C5 C92 C11 121.8(3) . 3_565 ?
C22 C31 C9 121.9(3) 4_575 . ?
C24 C91 C20 121.3(3) 3_566 . ?
O10 C1 O9 122.3(3) 4_665 . ?
O10 C1 C16 122.0(3) 4_665 . ?
O9 C1 C16 115.7(3) . . ?
O19 C2 O5 121.2(3) . . ?
O19 C2 C9 123.1(3) . . ?
O5 C2 C9 115.7(3) . . ?
O17 C3 O6 120.9(3) . . ?
O17 C3 C8 123.2(3) . . ?
O6 C3 C8 115.9(3) . . ?
O3 C4 O18 122.8(3) . . ?
O3 C4 C24 115.5(3) . . ?
O18 C4 C24 121.6(3) . . ?
O12 C5 C92 119.9(3) . . ?
O12 C5 C11 122.1(3) . . ?
C92 C5 C11 118.0(3) . . ?
O8 C6 C15 121.8(3) . . ?
O8 C6 C16 120.4(3) . 4_565 ?
C15 C6 C16 117.8(3) . 4_565 ?
O11 C7 C19 121.2(3) . . ?
O11 C7 C10 120.8(3) . . ?
C19 C7 C10 117.9(3) . . ?
C12 C8 C22 120.1(3) . . ?
C12 C8 C3 118.4(3) . . ?
C22 C8 C3 121.5(3) . . ?
C31 C9 C18 120.1(3) . . ?
C31 C9 C2 116.9(3) . . ?
C18 C9 C2 122.9(3) . . ?
C15 C10 C7 120.3(3) 4_665 . ?
C15 C10 C14 117.2(3) 4_665 4_665 ?
C7 C10 C14 122.5(3) . 4_665 ?
C92 C11 C5 120.2(3) 3_565 . ?
C92 C11 C25 116.6(3) 3_565 . ?
C5 C11 C25 123.1(3) . . ?
C8 C12 C18 122.2(3) . 4_675 ?
O7 C14 O16 122.0(3) . . ?
O7 C14 C10 115.6(3) . 4_565 ?
O16 C14 C10 122.4(3) . 4_565 ?
C6 C15 C10 121.8(3) . 4_565 ?
C19 C16 C6 120.3(3) . 4_665 ?
C19 C16 C1 117.5(3) . . ?
C6 C16 C1 122.1(3) 4_665 . ?
C32 N2S C1S 113.8(4) . . ?
C32 N2S C42 125.0(4) . . ?
C1S N2S C42 121.1(4) . . ?
O13 C18 C12 120.0(3) . 4_575 ?
O13 C18 C9 122.4(3) . . ?
C12 C18 C9 117.7(3) 4_575 . ?
C7 C19 C16 121.8(3) . . ?
O4 C20 C91 122.5(3) . . ?
O4 C20 C24 120.1(3) . . ?
C91 C20 C24 117.4(3) . . ?
O14 C22 C31 120.7(3) . 4_675 ?
O14 C22 C8 121.3(3) . . ?
C31 C22 C8 118.0(4) 4_675 . ?
C29 N3S C28 124.4(4) . . ?
C29 N3S C34 115.3(4) . . ?
C28 N3S C34 120.2(4) . . ?
C91 C24 C20 121.3(3) 3_566 . ?
C91 C24 C4 118.1(3) 3_566 . ?
C20 C24 C4 120.6(3) . . ?
O15 C25 O2 120.8(3) . . ?
O15 C25 C11 122.3(3) . . ?
O2 C25 C11 116.8(3) . . ?
O21 C29 N3S 125.7(5) . . ?
O21 C29 C20S 124.6(4) . . ?
N3S C29 C20S 109.5(4) . . ?
O20 C32 N2S 123.9(4) . . ?
O20 C32 C37 126.5(4) . . ?
N2S C32 C37 109.6(4) . . ?
N3S C34 C21S 102.4(4) . . ?
C2S C37 C32 105.2(5) . . ?
N2S C1S C2S 104.6(5) . . ?
C37 C2S C1S 106.7(5) . . ?
C21S C20S C29 104.6(4) . . ?
C20S C21S C34 105.7(4) . . ?
O1N Zn6 O16 105.5(2) . 3_566 ?
O1N Zn6 O17 94.9(2) . . ?
O16 Zn6 O17 98.74(11) 3_566 . ?
O1N Zn6 O14 93.1(2) . . ?
O16 Zn6 O14 160.19(12) 3_566 . ?
O17 Zn6 O14 85.96(11) . . ?
O1N Zn6 O11 117.2(2) . 2_556 ?
O16 Zn6 O11 88.42(11) 3_566 2_556 ?
O17 Zn6 O11 144.00(13) . 2_556 ?
O14 Zn6 O11 76.96(11) . 2_556 ?
O16 Zn6 O1O 89.3(4) 3_566 . ?
O17 Zn6 O1O 117.2(4) . . ?
O14 Zn6 O1O 105.8(3) . . ?
O11 Zn6 O1O 98.0(3) 2_556 . ?
O1N Zn6 Zn3 104.48(19) . 2_556 ?
O16 Zn6 Zn3 127.28(8) 3_566 2_556 ?
O17 Zn6 Zn3 120.62(9) . 2_556 ?
O14 Zn6 Zn3 38.36(7) . 2_556 ?
O11 Zn6 Zn3 39.10(7) 2_556 2_556 ?
N1N C1P O1N 146.2(12) . . ?
N1N C1P C4N 102.8(9) . . ?
O1N C1P C4N 111.0(8) . . ?
C1P O1N Zn6 147.8(7) . . ?
C1P N1N C6N 112.9(12) . . ?
C1P N1N C2N 124.7(14) . . ?
C6N N1N C2N 122.0(12) . . ?
N1N C2N C3N 100.6(10) . . ?
C3N C4N C1P 102.8(8) . . ?
C4N C3N C2N 108.8(8) . . ?
O1O C1J N4O 167(2) . . ?
O1O C1J C3O 105.5(15) . . ?
N4O C1J C3O 86.7(13) . . ?
C2O C3O C1J 104(2) . . ?
C1J N4O C1O 136(2) . . ?
C1J N4O C3K 106.8(16) . . ?
C1O N4O C3K 117.1(16) . . ?
N4O C1O C2O 103.2(17) . . ?
C1O C2O C3O 110(2) . . ?
C1J O1O Zn6 161.8(15) . . ?
C43 N1S C3Y 112.0(10) . . ?
C43 N1S C36 125.5(8) . . ?
C3Y N1S C36 122.4(10) . . ?
C43 C11S C12S 106.6(8) . . ?
C3Y C12S C11S 104.4(7) . . ?
O1M C43 N1S 119.2(13) . . ?
O1M C43 C11S 131.8(14) . . ?
N1S C43 C11S 108.8(9) . . ?
N1S C3Y C12S 107.9(10) . . ?
C43K N7S C7L 125(3) . . ?
C43K N7S C3X 126(3) . . ?
C7L N7S C3X 109(2) . . ?
C11L C6L C43K 110(3) . . ?
C6L C11L C3X 106(3) . . ?
N7S C43K O1T 144(3) . . ?
N7S C43K C6L 97(3) . . ?
O1T C43K C6L 117(3) . . ?
N7S C3X C11L 98(3) . . ?

_refine_diff_density_max         0.659
_refine_diff_density_min         -0.692
_refine_diff_density_rms         0.100

_shelx_res_file                  
;
TITL import01
    shelx.res
    created by SHELXL-2018/1 at 18:08:23 on 07-May-2019
CELL  0.72656  14.0300  23.6600  15.8200   90.000  113.390   90.000
ZERR    17.00   0.0050   0.0050   0.0050    0.000    0.050    0.000
LATT   1
SYMM  1/2 - X, 1/2 + Y, - Z
SFAC  C    H    O    ZN   N
UNIT  172 0 100 20 0
MERG   2
EXYZ  C3N C3K
EADP  C3N C3K
EADP  C1J C1P
EADP  C3O C1O C2O
DFIX     2.200   0.020 C6L C3Y
SHEL 0.84 10
DFIX  0.700 0.020 C7L C11S
EADP  C6L C11L
DFIX     1.500   0.020 C43K C6L
DFIX  1.500 0.020 C11L C3X
DFIX     1.500   0.020 N7S C3X
DFIX  2.200 0.020 C3X C7L
DANG  2.700 0.040 C6L C43K C6L O1T
DFIX     1.400   C43K C6L
DFIX     1.400   0.020 C11L C6L
DFIX     1.400   0.020 C6L C11L
EADP  O1T C43K
EADP  N7S C7L
FMAP   2
PLAN   60
ACTA
L.S.  20
WGHT    0.052900    7.044000
FVAR       0.49747
ZN1   4    0.010902    0.574315    0.253025    11.00000    0.02176    0.01060 =
         0.01481    0.00016    0.01209   -0.00020
ZN2   4   -0.159031    0.298286    0.035686    11.00000    0.01556    0.01700 =
         0.01140    0.00015    0.00714   -0.00404
ZN3   4    0.153400    0.295016    0.467119    11.00000    0.01580    0.01677 =
         0.01072    0.00019    0.00635    0.00391
ZN4   4   -0.327354    0.208731   -0.011809    11.00000    0.02169    0.02266 =
         0.01377   -0.00362    0.01169   -0.00646
ZN5   4   -0.041648    0.449293    0.245501    11.00000    0.02987    0.01535 =
         0.01382    0.00004    0.01229   -0.00144
O2    3   -0.150224    0.373922   -0.008434    11.00000    0.03030    0.01942 =
         0.01410   -0.00246    0.01001   -0.00814
O3    3    0.137318    0.373523    0.490224    11.00000    0.02737    0.02083 =
         0.01906    0.00077    0.00830    0.00804
O4    3    0.034617    0.512510    0.340882    11.00000    0.03218    0.01424 =
         0.01296    0.00065    0.01404    0.00062
O5    3   -0.105216    0.619972    0.250105    11.00000    0.03405    0.01576 =
         0.01898    0.00558    0.01734    0.00919
O6    3    0.123124    0.621486    0.251591    11.00000    0.02938    0.01763 =
         0.02146   -0.00690    0.01520   -0.00942
O7    3    0.021820    0.264355    0.384749    11.00000    0.01577    0.03741 =
         0.01725   -0.00474    0.00982   -0.00337
O8    3   -0.268302    0.277011    0.076948    11.00000    0.01859    0.02548 =
         0.01036   -0.00044    0.00836   -0.00712
O9    3   -0.025677    0.268121    0.118108    11.00000    0.01509    0.03332 =
         0.01769    0.00403    0.01130    0.00177
O10   3   -0.449618    0.213667    0.022872    11.00000    0.01846    0.04191 =
         0.01438   -0.00670    0.00980   -0.00671
O11   3    0.264142    0.272337    0.429062    11.00000    0.02091    0.03620 =
         0.00983    0.00108    0.00859    0.00886
O12   3   -0.021280    0.510783    0.165580    11.00000    0.03747    0.01547 =
         0.01453   -0.00277    0.01736   -0.00530
O13   3   -0.262298    0.747705    0.066949    11.00000    0.03271    0.02915 =
         0.01063    0.00588    0.01410    0.01482
O14   3    0.263745    0.753009    0.424080    11.00000    0.03270    0.03439 =
         0.01084   -0.00845    0.01442   -0.01876
O15   3   -0.082471    0.397532    0.137896    11.00000    0.04619    0.01934 =
         0.01545   -0.00014    0.01672   -0.00934
O16   3   -0.046624    0.287183    0.484447    11.00000    0.02032    0.04558 =
         0.01371   -0.01048    0.01034   -0.01117
O17   3    0.111653    0.671108    0.365099    11.00000    0.05023    0.03521 =
         0.02507   -0.01234    0.02980   -0.02549
O18   3    0.042146    0.394686    0.344399    11.00000    0.04200    0.01919 =
         0.01486    0.00129    0.01428    0.00814
O19   3   -0.107814    0.664804    0.127529    11.00000    0.03318    0.02994 =
         0.02268    0.00897    0.02088    0.01637
O20   3   -0.225980    0.154624    0.079113    11.00000    0.04136    0.03497 =
         0.02923    0.00473    0.01635    0.00841
O21   3   -0.178962    0.465358    0.252960    11.00000    0.03226    0.05735 =
         0.03101   -0.00078    0.01831    0.00408
C92   1    0.038194    0.546837    0.055532    11.00000    0.02490    0.01507 =
         0.01246   -0.00082    0.01003   -0.00099
C31   1   -0.190989    0.706512    0.307656    11.00000    0.02353    0.02003 =
         0.01626    0.00666    0.01138    0.00952
AFIX  43
H31   2   -0.151934    0.679063    0.348973    11.00000   -1.20000
AFIX   0
C91   1   -0.019326    0.551492    0.454568    11.00000    0.02536    0.01313 =
         0.01725    0.00260    0.01126    0.00278
AFIX  43
H91   2   -0.032813    0.586265    0.424706    11.00000   -1.20000
AFIX   0
C1    1    0.054262    0.270897    0.100187    11.00000    0.01964    0.01959 =
         0.01410   -0.00376    0.00933    0.00135
C2    1   -0.133675    0.661264    0.194998    11.00000    0.01743    0.01765 =
         0.01768    0.00098    0.00955    0.00313
C3    1    0.141361    0.666251    0.299875    11.00000    0.02385    0.01965 =
         0.01848   -0.00044    0.01126   -0.00664
C4    1    0.074509    0.405077    0.429795    11.00000    0.02449    0.01440 =
         0.01808   -0.00114    0.01255   -0.00089
C5    1   -0.011454    0.504940    0.085079    11.00000    0.02504    0.01762 =
         0.01142   -0.00316    0.01125   -0.00134
C6    1   -0.260133    0.266082    0.163015    11.00000    0.01926    0.01859 =
         0.00876    0.00102    0.00870    0.00038
C7    1    0.255686    0.259174    0.343209    11.00000    0.02256    0.02109 =
         0.01136    0.00000    0.01312    0.00193
C8    1    0.198300    0.711998    0.273431    11.00000    0.02171    0.01792 =
         0.01513   -0.00364    0.01020   -0.00602
C9    1   -0.195809    0.705926    0.217752    11.00000    0.02119    0.01565 =
         0.01313    0.00176    0.01036    0.00448
C10   1    0.341030    0.238158    0.328203    11.00000    0.01559    0.02267 =
         0.01495    0.00184    0.00825    0.00209
C11   1   -0.050177    0.457467    0.028017    11.00000    0.02475    0.01239 =
         0.01551    0.00254    0.01215   -0.00040
C12   1    0.192703    0.712951    0.183834    11.00000    0.02730    0.01957 =
         0.01480   -0.00633    0.01326   -0.00882
C14   1   -0.055924    0.271789    0.404679    11.00000    0.01933    0.02057 =
         0.01587   -0.00044    0.00829   -0.00402
C15   1   -0.168261    0.274760    0.239134    11.00000    0.01995    0.02280 =
         0.01611   -0.00161    0.01122   -0.00410
C16   1    0.154888    0.256261    0.178108    11.00000    0.01358    0.02136 =
         0.01331    0.00229    0.00805    0.00192
N2S   5   -0.140693    0.123097    0.225335    11.00000    0.03705    0.03683 =
         0.03377    0.00406    0.01277    0.00098
C18   1   -0.254984    0.746627    0.153841    11.00000    0.02307    0.02126 =
         0.01384    0.00273    0.01024    0.00407
C19   1    0.163534    0.267675    0.267045    11.00000    0.01521    0.02824 =
         0.01664    0.00188    0.00904    0.00506
AFIX  43
H19   2    0.105979    0.281389    0.275771    11.00000   -1.20000
AFIX   0
C20   1    0.017335    0.507196    0.418057    11.00000    0.02312    0.01574 =
         0.00817    0.00168    0.00730   -0.00025
C22   1    0.257013    0.752983    0.337212    11.00000    0.02069    0.02343 =
         0.01500   -0.00305    0.01003   -0.00524
N3S   5   -0.267125    0.492862    0.339091    11.00000    0.03180    0.05210 =
         0.04272   -0.00595    0.01982   -0.00361
C24   1    0.036172    0.455146    0.465422    11.00000    0.02143    0.01151 =
         0.01814    0.00018    0.00937    0.00157
C25   1   -0.097877    0.407629    0.055199    11.00000    0.02345    0.01655 =
         0.01957    0.00002    0.01269   -0.00274
C28   1   -0.284835    0.550257    0.309108    11.00000    0.03991    0.03953 =
         0.05944   -0.00087    0.01190    0.00295
AFIX  33
H28A  2   -0.322509    0.569179    0.339903    11.00000   -1.50000
H28B  2   -0.219431    0.568848    0.323470    11.00000   -1.50000
H28C  2   -0.324478    0.551347    0.243785    11.00000   -1.50000
AFIX   0
C29   1   -0.218018    0.456085    0.310055    11.00000    0.02444    0.04924 =
         0.02889   -0.00552    0.01019   -0.00362
C32   1   -0.223808    0.127691    0.147914    11.00000    0.03355    0.02559 =
         0.03314   -0.00214    0.01560    0.00379
C34   1   -0.311409    0.470751    0.401309    11.00000    0.05367    0.07942 =
         0.04972   -0.00264    0.03709   -0.00480
AFIX  23
H34A  2   -0.386599    0.469292    0.371849    11.00000   -1.20000
H34B  2   -0.290993    0.493367    0.456863    11.00000   -1.20000
AFIX   0
C37   1   -0.311172    0.094852    0.155258    11.00000    0.04489    0.03430 =
         0.07325    0.00750    0.02755   -0.00121
AFIX  23
H37A  2   -0.368820    0.119575    0.148762    11.00000   -1.20000
H37B  2   -0.335331    0.065927    0.108004    11.00000   -1.20000
AFIX   0
C42   1   -0.040510    0.149164    0.243052    11.00000    0.03376    0.04130 =
         0.06349   -0.00924    0.00801   -0.00093
AFIX  33
H42A  2    0.007555    0.139686    0.304143    11.00000   -1.50000
H42B  2   -0.014508    0.135521    0.199121    11.00000   -1.50000
H42C  2   -0.048550    0.189463    0.237570    11.00000   -1.50000
AFIX   0
C1S   1   -0.155975    0.087980    0.293897    11.00000    0.07162    0.06032 =
         0.04995    0.02791    0.02623    0.01245
AFIX  23
H1S1  2   -0.144442    0.109455    0.349337    11.00000   -1.20000
H1S2  2   -0.109069    0.055904    0.309746    11.00000   -1.20000
AFIX   0
C2S   1   -0.267142    0.068778    0.248892    11.00000    0.06870    0.11938 =
         0.09550    0.05369    0.03459   -0.01517
AFIX  23
H2S1  2   -0.270602    0.027888    0.244243    11.00000   -1.20000
H2S2  2   -0.305781    0.081007    0.284642    11.00000   -1.20000
AFIX   0
C20S  1   -0.220925    0.398568    0.351976    11.00000    0.04890    0.04118 =
         0.06225    0.00039    0.02003   -0.00197
AFIX  23
H20A  2   -0.265401    0.372660    0.305536    11.00000   -1.20000
H20B  2   -0.151801    0.382462    0.379989    11.00000   -1.20000
AFIX   0
C21S  1   -0.263543    0.410087    0.422732    11.00000    0.06259    0.07951 =
         0.06521    0.01915    0.03090   -0.01115
AFIX  23
H21A  2   -0.208868    0.408577    0.484098    11.00000   -1.20000
H21B  2   -0.316361    0.382524    0.418688    11.00000   -1.20000
AFIX   0
ZN6   4    0.134817    0.737346    0.449844    11.00000    0.02303    0.02810 =
         0.01209   -0.00396    0.01001   -0.00908
PART    1
C1P   1   -0.007877    0.830524    0.333101    10.60000    0.03540
O1N   3    0.048126    0.789522    0.353287    10.60000    0.04732    0.04537 =
         0.02839    0.00381    0.01501    0.00788
N1N   5   -0.053477    0.861519    0.276818    10.60000    0.04718    0.05047 =
         0.06073    0.02721    0.01158   -0.00141
C2N   1   -0.118845    0.907608    0.287484    10.60000    0.05445    0.04291 =
         0.13967    0.03136    0.03179    0.01198
AFIX  23
H2N1  2   -0.191833    0.901329    0.249885    10.60000   -1.20000
H2N2  2   -0.098093    0.944098    0.272522    10.60000   -1.20000
AFIX   0
C4N   1   -0.031532    0.854705    0.428363    10.60000    0.06435    0.06062 =
         0.06231   -0.00372    0.03372    0.00216
AFIX  23
H4N1  2   -0.067356    0.826315    0.449013    10.60000   -1.20000
H4N2  2    0.032644    0.864917    0.479196    10.60000   -1.20000
AFIX   0
C3N   1   -0.094846    0.902511    0.392694    10.60000    0.09947    0.11160 =
         0.14603   -0.03988    0.05169    0.02832
AFIX  23
H3N1  2   -0.059452    0.936261    0.424695    10.60000   -1.20000
H3N2  2   -0.159096    0.898665    0.401558    10.60000   -1.20000
AFIX   0
C6N   1   -0.050902    0.847788    0.188429    10.60000    0.09147    0.05932 =
         0.05763    0.01774    0.03242   -0.01647
AFIX  33
H6N1  2   -0.090511    0.875231    0.143527    10.60000   -1.50000
H6N2  2    0.019681    0.848120    0.193753    10.60000   -1.50000
H6N3  2   -0.080172    0.810921    0.169484    10.60000   -1.50000
AFIX   0
PART    2
C1J   1   -0.009859    0.833233    0.358105    10.40000    0.03540
C3O   1   -0.003930    0.820191    0.236757    10.40000    0.06215    0.04835 =
         0.07934    0.02710    0.01994    0.00050
AFIX  23
H3O1  2    0.066751    0.823263    0.240944    10.40000   -1.20000
H3O2  2   -0.030916    0.783132    0.212934    10.40000   -1.20000
AFIX   0
N4O   5   -0.072897    0.873892    0.319511    10.40000    0.03549    0.04693 =
         0.08959    0.01424    0.01060   -0.00216
C1O   1   -0.119415    0.897766    0.227666    10.40000    0.06215    0.04835 =
         0.07934    0.02710    0.01994    0.00050
AFIX  23
H1O1  2   -0.104016    0.937767    0.228256    10.40000   -1.20000
H1O2  2   -0.194130    0.892550    0.201336    10.40000   -1.20000
AFIX   0
C2O   1   -0.070948    0.865937    0.177030    10.40000    0.06215    0.04835 =
         0.07934    0.02710    0.01994    0.00050
AFIX  23
H2O1  2   -0.029066    0.891033    0.157299    10.40000   -1.20000
H2O2  2   -0.124066    0.849369    0.122607    10.40000   -1.20000
AFIX   0
C3K   1   -0.094846    0.902511    0.392694    10.40000    0.09947    0.11160 =
         0.14603   -0.03988    0.05169    0.02832
AFIX  33
H3K1  2   -0.141916    0.933325    0.366598    10.40000   -1.50000
H3K2  2   -0.125640    0.876111    0.420520    10.40000   -1.50000
H3K3  2   -0.031264    0.916719    0.438581    10.40000   -1.50000
AFIX   0
O1O   3    0.039575    0.806439    0.400177    10.40000    0.04544    0.04727 =
         0.06088    0.01478    0.00311    0.00312
PART    1
C36   1    1.058106    0.104680    0.075327    10.70000    0.08219
AFIX 137
H36A  2    1.105289    0.091870    0.134838    10.70000   -1.50000
H36B  2    1.041609    0.143736    0.079012    10.70000   -1.50000
H36C  2    1.089887    0.100533    0.031975    10.70000   -1.50000
AFIX   0
N1S   5    0.962349    0.070802    0.044905    10.70000    0.04078    0.05311 =
         0.04736   -0.01313    0.01131    0.00567
C11S  1    0.834673    0.006338    0.043184    10.70000    0.06890    0.05032 =
         0.04946   -0.00636    0.01674    0.00655
AFIX  23
H11A  2    0.790852    0.009552    0.077395    10.70000   -1.20000
H11B  2    0.839345   -0.033207    0.029106    10.70000   -1.20000
AFIX   0
C12S  1    0.789209    0.041609   -0.046782    10.70000    0.07851    0.06647 =
         0.04165   -0.01252   -0.02122    0.01473
AFIX  23
H12A  2    0.767503    0.017287   -0.100513    10.70000   -1.20000
H12B  2    0.730155    0.063774   -0.048862    10.70000   -1.20000
AFIX   0
O1M   3    1.001539    0.016953    0.167216    10.70000    0.12825    0.09812 =
         0.06010    0.03305    0.02506    0.05226
C43   1    0.939364    0.029530    0.097568    10.70000    0.04529    0.04795 =
         0.04358   -0.01113    0.00425    0.01961
C3Y   1    0.877542    0.079454   -0.042678    10.70000    0.08677    0.08115 =
         0.03710    0.00547    0.02078    0.03344
AFIX  23
H3Y1  2    0.898939    0.070203   -0.092283    10.70000   -1.20000
H3Y2  2    0.855719    0.118685   -0.049174    10.70000   -1.20000
AFIX   0
PART    2
N7S   5    0.898050    0.051119    0.019909    10.30000    0.08739
C6L   1    1.051491    0.085052    0.088631    10.30000    0.10950
AFIX  23
H6L1  2    1.083617    0.105188    0.146511    10.30000   -1.20000
H6L2  2    1.105602    0.065427    0.076729    10.30000   -1.20000
AFIX   0
C7L   1    0.809916    0.024879   -0.013892    10.30000    0.08739
AFIX 137
H7L1  2    0.821780   -0.015172   -0.008657    10.30000   -1.50000
H7L2  2    0.773999    0.034827   -0.077590    10.30000   -1.50000
H7L3  2    0.768601    0.035522    0.019501    10.30000   -1.50000
AFIX   0
C11L  1    1.000801    0.123859    0.016741    10.30000    0.10950
AFIX  23
H11C  2    1.042851    0.131399   -0.018062    10.30000   -1.20000
H11D  2    0.988053    0.159245    0.041423    10.30000   -1.20000
AFIX   0
O1T   3    0.993103    0.013604    0.183276    10.30000    0.05461
C43K  1    0.969495    0.040374    0.095610    10.30000    0.05461
C3X   1    0.898560    0.095994   -0.044345    10.30000    0.09542
AFIX  23
H3X1  2    0.839969    0.121457   -0.059077    10.30000   -1.20000
H3X2  2    0.900581    0.080891   -0.100612    10.30000   -1.20000
AFIX   0
PART    0
H15   2    9.894200   10.290000   10.225600    11.00000   10.05000
H92   2   10.066000   10.584394   10.094100    11.00000   10.05000
H12   2   10.148705   10.681911   10.143909    11.00000    0.02389
HKLF    4


REM  import01
REM R1 =  0.0362 for    7018 Fo > 4sig(Fo)  and  0.0415 for all    7914 data
REM    739 parameters refined using      9 restraints

END

WGHT      0.0524      7.2270

REM Highest difference peak  0.659,  deepest hole -0.692,  1-sigma level  0.100
Q1    1  -0.3812  0.2406 -0.0448  11.00000  0.05    0.66
Q2    1  -0.2540  0.4470  0.3582  11.00000  0.05    0.66
Q3    1   0.0539  0.4394  0.2654  11.00000  0.05    0.63
Q4    1  -0.2429  0.5519  0.2655  11.00000  0.05    0.48
Q5    1   0.0629  0.5994  0.3052  11.00000  0.05    0.46
Q6    1   0.0267  0.1117  0.2599  11.00000  0.05    0.43
Q7    1   0.2948  0.2616  0.4606  11.00000  0.05    0.42
Q8    1  -0.3697  0.5532  0.2651  11.00000  0.05    0.41
Q9    1  -0.3354  0.5392  0.3414  11.00000  0.05    0.39
Q10   1  -0.3613  0.5568  0.4182  11.00000  0.05    0.39
Q11   1  -0.0455  0.3008  0.1057  11.00000  0.05    0.37
Q12   1   0.0073  0.4778  0.4381  11.00000  0.05    0.35
Q13   1   0.1863  0.3893  0.4858  11.00000  0.05    0.35
Q14   1  -0.0582  0.1731  0.1698  11.00000  0.05    0.35
Q15   1  -0.0969  0.2271  0.4822  11.00000  0.05    0.34
Q16   1   0.0374  0.8079  0.1925  11.00000  0.05    0.34
Q17   1  -0.2563  0.5813  0.3713  11.00000  0.05    0.33
Q18   1  -0.2267  0.7971  0.0268  11.00000  0.05    0.33
Q19   1  -0.1757  0.6785  0.1907  11.00000  0.05    0.33
Q20   1  -0.1689  0.6687  0.0900  11.00000  0.05    0.32
Q21   1  -0.2160  0.2984  0.0922  11.00000  0.05    0.32
Q22   1   0.2271  0.6438  0.2727  11.00000  0.05    0.32
Q23   1   0.1346  0.4207  0.3606  11.00000  0.05    0.32
Q24   1  -0.1965  0.7804  0.1058  11.00000  0.05    0.32
Q25   1   0.0307  0.3051  0.4052  11.00000  0.05    0.32
Q26   1  -0.0466  0.4911  0.3064  11.00000  0.05    0.31
Q27   1  -0.1450  0.7329  0.1180  11.00000  0.05    0.31
Q28   1  -0.3569  0.5273  0.4558  11.00000  0.05    0.31
Q29   1  -0.1605  0.4292  0.2727  11.00000  0.05    0.31
Q30   1  -0.0234  0.1778  0.3006  11.00000  0.05    0.31
Q31   1  -0.0172  0.8178  0.1666  11.00000  0.05    0.30
Q32   1  -0.0656  0.3726  0.4475  11.00000  0.05    0.30
Q33   1  -0.2979  0.7243  0.0674  11.00000  0.05    0.30
Q34   1   0.2400  0.2286  0.4875  11.00000  0.05    0.30
Q35   1  -0.3423  0.1505 -0.0041  11.00000  0.05    0.30
Q36   1   0.1207  0.2683  0.1472  11.00000  0.05    0.30
Q37   1  -0.1965  0.7499  0.0703  11.00000  0.05    0.30
Q38   1  -0.2778  0.0385  0.0879  11.00000  0.05    0.29
Q39   1  -0.2960  0.7582  0.0398  11.00000  0.05    0.29
Q40   1   0.1249  0.3111  0.1864  11.00000  0.05    0.29
Q41   1   0.2948  0.7063  0.4213  11.00000  0.05    0.28
Q42   1   0.0000  0.5000  0.0000  10.50000  0.05    0.28
Q43   1   0.1140  0.3890  0.3102  11.00000  0.05    0.28
Q44   1   0.1482  0.5498  0.0785  11.00000  0.05    0.28
Q45   1   0.0014  0.6811  0.1146  11.00000  0.05    0.28
Q46   1  -0.0789  0.5886  0.1805  11.00000  0.05    0.28
Q47   1   0.6725 -0.0305 -0.0957  11.00000  0.05    0.28
Q48   1   0.1134  0.9066  0.5276  11.00000  0.05    0.28
Q49   1  -0.1956  0.2533  0.0672  11.00000  0.05    0.28
Q50   1   0.0154  0.3323  0.0874  11.00000  0.05    0.27
Q51   1   0.7388  0.0735 -0.1257  11.00000  0.05    0.27
Q52   1  -0.3990  0.0923  0.1050  11.00000  0.05    0.27
Q53   1  -0.2328  0.1011  0.2082  11.00000  0.05    0.27
Q54   1  -0.1389  0.3521 -0.0126  11.00000  0.05    0.27
Q55   1  -0.1380  0.1224  0.0828  11.00000  0.05    0.27
Q56   1   0.0367  0.4793  0.2997  11.00000  0.05    0.27
Q57   1   0.2253  0.2678  0.4337  11.00000  0.05    0.27
Q58   1  -0.0299  0.5718  0.1438  11.00000  0.05    0.27
Q59   1   0.2550  0.2956  0.4172  11.00000  0.05    0.27
Q60   1   0.2584  0.2703  0.3903  11.00000  0.05    0.27
;
_shelx_res_checksum              76574
####################################################################### 
# 
# This file contains crystal structure data downloaded from the 
# Cambridge Structural Database (CSD) hosted by the Cambridge 
# Crystallographic Data Centre (CCDC).
# 
# Full information about CCDC data access policies and citation 
# guidelines are available at http://www.ccdc.cam.ac.uk/access/V1 
# 
# Audit and citation data items may have been added by the CCDC. 
# Please retain this information to preserve the provenance of 
# this file and to allow appropriate attribution of the data. 
# 
#######################################################################

data_utsa74
_database_code_depnum_ccdc_archive 'CCDC 1884102'
loop_
_audit_author_name
_audit_author_address
'Inhar inhar imaz'
;Catalan institute of nanoscience and nantechnology
Spain
;
_audit_update_record             
;
2019-05-08 deposited with the CCDC.	2019-05-20 downloaded from the CCDC.
;

_audit_creation_method           SHELXL-2018/1
_shelx_SHELXL_version_number     2018/1
_chemical_name_systematic        ?
_chemical_name_common            ?
_chemical_melting_point          ?
_chemical_formula_moiety         'C8 H2 O7 Zn2'
_chemical_formula_sum            'C8 H2 O7 Zn2'
_chemical_formula_weight         340.88

loop_
_atom_type_symbol
_atom_type_description
_atom_type_scat_dispersion_real
_atom_type_scat_dispersion_imag
_atom_type_scat_source
C C 0.0033 0.0016 'International Tables Vol C Tables 4.2.6.8 and 6.1.1.4'
H H 0.0000 0.0000 'International Tables Vol C Tables 4.2.6.8 and 6.1.1.4'
O O 0.0106 0.0060 'International Tables Vol C Tables 4.2.6.8 and 6.1.1.4'
Zn Zn 0.2839 1.4301 'International Tables Vol C Tables 4.2.6.8 and 6.1.1.4'
N N 0.0061 0.0033 'International Tables Vol C Tables 4.2.6.8 and 6.1.1.4'

_space_group_crystal_system      trigonal
_space_group_IT_number           167
_space_group_name_H-M_alt        'R -3 c :H'
_space_group_name_Hall           '-R 3 2"c'

_shelx_space_group_comment       
;
The symmetry employed for this shelxl refinement is uniquely defined
by the following loop, which should always be used as a source of
symmetry information in preference to the above space-group names.
They are only intended as comments.
;

loop_
_space_group_symop_operation_xyz
'x, y, z'
'-y, x-y, z'
'-x+y, -x, z'
'x-y, -y, -z+1/2'
'-x, -x+y, -z+1/2'
'y, x, -z+1/2'
'x+2/3, y+1/3, z+1/3'
'-y+2/3, x-y+1/3, z+1/3'
'-x+y+2/3, -x+1/3, z+1/3'
'x-y+2/3, -y+1/3, -z+5/6'
'-x+2/3, -x+y+1/3, -z+5/6'
'y+2/3, x+1/3, -z+5/6'
'x+1/3, y+2/3, z+2/3'
'-y+1/3, x-y+2/3, z+2/3'
'-x+y+1/3, -x+2/3, z+2/3'
'x-y+1/3, -y+2/3, -z+7/6'
'-x+1/3, -x+y+2/3, -z+7/6'
'y+1/3, x+2/3, -z+7/6'
'-x, -y, -z'
'y, -x+y, -z'
'x-y, x, -z'
'-x+y, y, z-1/2'
'x, x-y, z-1/2'
'-y, -x, z-1/2'
'-x+2/3, -y+1/3, -z+1/3'
'y+2/3, -x+y+1/3, -z+1/3'
'x-y+2/3, x+1/3, -z+1/3'
'-x+y+2/3, y+1/3, z-1/6'
'x+2/3, x-y+1/3, z-1/6'
'-y+2/3, -x+1/3, z-1/6'
'-x+1/3, -y+2/3, -z+2/3'
'y+1/3, -x+y+2/3, -z+2/3'
'x-y+1/3, x+2/3, -z+2/3'
'-x+y+1/3, y+2/3, z+1/6'
'x+1/3, x-y+2/3, z+1/6'
'-y+1/3, -x+2/3, z+1/6'

_cell_length_a                   22.970(5)
_cell_length_b                   22.970(5)
_cell_length_c                   15.910(5)
_cell_angle_alpha                90
_cell_angle_beta                 90
_cell_angle_gamma                120
_cell_volume                     7270(4)
_cell_formula_units_Z            18
_cell_measurement_temperature    100(2)
_cell_measurement_reflns_used    3425
_cell_measurement_theta_min      1
_cell_measurement_theta_max      40

_exptl_crystal_description       prism
_exptl_crystal_colour            orange
_exptl_crystal_density_meas      ?
_exptl_crystal_density_method    ?
_exptl_crystal_density_diffrn    1.401
_exptl_crystal_F_000             4796
_exptl_transmission_factor_min   ?
_exptl_transmission_factor_max   ?
_exptl_crystal_size_max          0.080
_exptl_crystal_size_mid          0.060
_exptl_crystal_size_min          0.060
_exptl_absorpt_coefficient_mu    3.164
_shelx_estimated_absorpt_T_min   0.862
_shelx_estimated_absorpt_T_max   0.894
_exptl_absorpt_correction_type   none
_exptl_absorpt_correction_T_min  ?
_exptl_absorpt_correction_T_max  ?
_exptl_absorpt_process_details   ?
_exptl_absorpt_special_details   ?
_diffrn_ambient_temperature      100(2)
_diffrn_radiation_wavelength     0.72656
_diffrn_radiation_type           synchrotron
_diffrn_source                   synchrotron
_diffrn_measurement_device_type  'PILATUS DECTRIS'
_diffrn_measurement_method       'profile data from \fi-scans'
_diffrn_detector_area_resol_mean ?
_diffrn_reflns_number            31595
_diffrn_reflns_av_unetI/netI     0.0220
_diffrn_reflns_av_R_equivalents  0.0609
_diffrn_reflns_limit_h_min       -30
_diffrn_reflns_limit_h_max       30
_diffrn_reflns_limit_k_min       -30
_diffrn_reflns_limit_k_max       30
_diffrn_reflns_limit_l_min       -19
_diffrn_reflns_limit_l_max       19
_diffrn_reflns_theta_min         1.813
_diffrn_reflns_theta_max         29.337
_diffrn_reflns_theta_full        25.845
_diffrn_measured_fraction_theta_max 0.932
_diffrn_measured_fraction_theta_full 1.000
_diffrn_reflns_Laue_measured_fraction_max 0.932
_diffrn_reflns_Laue_measured_fraction_full 1.000
_diffrn_reflns_point_group_measured_fraction_max 0.932
_diffrn_reflns_point_group_measured_fraction_full 1.000
_reflns_number_total             1943
_reflns_number_gt                1817
_reflns_threshold_expression     'I > 2\s(I)'
_reflns_Friedel_coverage         0.000
_reflns_Friedel_fraction_max     .
_reflns_Friedel_fraction_full    .

_reflns_special_details          
;
 Reflections were merged by SHELXL according to the crystal
 class for the calculation of statistics and refinement.
 
 Structure factors included contributions from the .fab file.
 
 _reflns_Friedel_fraction is defined as the number of unique
 Friedel pairs measured divided by the number that would be
 possible theoretically, ignoring centric projections and
 systematic absences.
;

_computing_data_collection       MxCube
_computing_cell_refinement       'xds (kabsch, 2010)'
_computing_data_reduction        'xds (kabsch, 2010)'
_computing_structure_solution    'SHELXT2018/1 (Sheldrick, 2018)'
_computing_structure_refinement  'SHELXL-2018/1 (Sheldrick, 2018)'
_computing_molecular_graphics    ?
_computing_publication_material  ?
_refine_special_details          ?
_refine_ls_structure_factor_coef Fsqd
_refine_ls_matrix_type           full
_refine_ls_weighting_scheme      calc
_refine_ls_weighting_details     
'w=1/[\s^2^(Fo^2^)+(0.0827P)^2^+56.9912P] where P=(Fo^2^+2Fc^2^)/3'
_atom_sites_solution_primary     ?
_atom_sites_solution_secondary   ?
_atom_sites_solution_hydrogens   geom
_refine_ls_hydrogen_treatment    constr
_refine_ls_extinction_method     none
_refine_ls_extinction_coef       .
_refine_ls_number_reflns         1943
_refine_ls_number_parameters     87
_refine_ls_number_restraints     0
_refine_ls_R_factor_all          0.0586
_refine_ls_R_factor_gt           0.0560
_refine_ls_wR_factor_ref         0.1746
_refine_ls_wR_factor_gt          0.1726
_refine_ls_goodness_of_fit_ref   1.194
_refine_ls_restrained_S_all      1.194
_refine_ls_shift/su_max          0.000
_refine_ls_shift/su_mean         0.000

loop_
_atom_site_label
_atom_site_type_symbol
_atom_site_fract_x
_atom_site_fract_y
_atom_site_fract_z
_atom_site_U_iso_or_equiv
_atom_site_adp_type
_atom_site_occupancy
_atom_site_site_symmetry_order
_atom_site_calc_flag
_atom_site_refinement_flags_posn
_atom_site_refinement_flags_adp
_atom_site_refinement_flags_occupancy
_atom_site_disorder_assembly
_atom_site_disorder_group
Zn1 Zn 0.42830(3) 0.000000 0.250000 0.0323(2) Uani 1 2 d S T P . .
O2 O 0.50050(18) 0.0163(2) 0.32794(18) 0.0541(10) Uani 1 1 d . . . . .
O8 O 0.3653(2) 0.06929(18) 0.32989(18) 0.0568(11) Uani 1 1 d . . . . .
O9 O 0.41907(17) 0.07495(16) 0.21258(18) 0.0405(7) Uani 1 1 d . . . . .
C4 C 0.3568(3) 0.1304(2) 0.2120(2) 0.0409(10) Uani 1 1 d . . . . .
C3 C 0.4414(2) -0.0152(3) 0.4580(2) 0.0426(11) Uani 1 1 d . . . . .
H3 H 0.401825 -0.025531 0.430095 0.051 Uiso 1 1 calc R U . . .
C2 C 0.3819(3) 0.0897(2) 0.2554(2) 0.0413(10) Uani 1 1 d . . . . .
C1 C 0.5005(2) 0.0082(3) 0.4119(3) 0.0435(11) Uani 1 1 d . . . . .
Zn2 Zn 0.54442(6) -0.03037(7) 0.25843(6) 0.0473(3) Uani 0.5 1 d . . P . .
O1S O 0.4953(6) -0.1270(7) 0.2991(6) 0.093(4) Uani 0.5 1 d . . P . .

loop_
_atom_site_aniso_label
_atom_site_aniso_U_11
_atom_site_aniso_U_22
_atom_site_aniso_U_33
_atom_site_aniso_U_23
_atom_site_aniso_U_13
_atom_site_aniso_U_12
Zn1 0.0359(3) 0.0522(4) 0.0144(3) 0.0047(2) 0.00236(11) 0.0261(2)
O2 0.0530(19) 0.119(3) 0.0099(14) 0.0014(15) 0.0005(12) 0.057(2)
O8 0.120(3) 0.055(2) 0.0155(13) 0.0039(12) 0.0036(16) 0.058(2)
O9 0.0490(17) 0.0448(17) 0.0253(14) 0.0048(12) -0.0010(12) 0.0218(14)
C4 0.071(3) 0.039(2) 0.0162(18) 0.0030(15) 0.0046(17) 0.030(2)
C3 0.044(2) 0.079(3) 0.0173(19) -0.0056(18) -0.0038(15) 0.040(2)
C2 0.069(3) 0.038(2) 0.0174(17) -0.0028(14) -0.0040(17) 0.027(2)
C1 0.052(3) 0.082(3) 0.0119(16) -0.0028(17) -0.0010(15) 0.045(3)
Zn2 0.0505(6) 0.0951(9) 0.0146(5) -0.0107(5) -0.0058(4) 0.0501(6)
O1S 0.109(8) 0.142(10) 0.056(5) 0.038(6) 0.028(5) 0.083(8)

_geom_special_details            
;
 All esds (except the esd in the dihedral angle between two l.s. planes)
 are estimated using the full covariance matrix.  The cell esds are taken
 into account individually in the estimation of esds in distances, angles
 and torsion angles; correlations between esds in cell parameters are only
 used when they are defined by crystal symmetry.  An approximate (isotropic)
 treatment of cell esds is used for estimating esds involving l.s. planes.
;

loop_
_geom_bond_atom_site_label_1
_geom_bond_atom_site_label_2
_geom_bond_distance
_geom_bond_site_symmetry_2
_geom_bond_publ_flag
Zn1 O9 1.931(3) 4 ?
Zn1 O9 1.931(3) . ?
Zn1 O2 1.951(3) 4 ?
Zn1 O2 1.951(3) . ?
Zn1 Zn2 3.0789(13) . ?
Zn1 Zn2 3.0789(13) 4 ?
O2 C1 1.349(5) . ?
O2 Zn2 2.087(3) 4 ?
O2 Zn2 2.115(4) . ?
O8 C2 1.262(5) . ?
O8 Zn2 1.954(3) 36 ?
O8 Zn2 2.148(4) 32 ?
O9 C2 1.264(6) . ?
C4 C1 1.400(6) 32 ?
C4 C3 1.402(6) 14_544 ?
C4 C2 1.490(6) . ?
C3 C1 1.392(6) . ?
Zn2 Zn2 1.238(3) 4 ?
Zn2 O1S 2.028(12) . ?

loop_
_geom_angle_atom_site_label_1
_geom_angle_atom_site_label_2
_geom_angle_atom_site_label_3
_geom_angle
_geom_angle_site_symmetry_1
_geom_angle_site_symmetry_3
_geom_angle_publ_flag
O9 Zn1 O9 112.5(2) 4 . ?
O9 Zn1 O2 119.10(17) 4 4 ?
O9 Zn1 O2 110.58(15) . 4 ?
O9 Zn1 O2 110.58(15) 4 . ?
O9 Zn1 O2 119.10(17) . . ?
O2 Zn1 O2 82.15(18) 4 . ?
O9 Zn1 Zn2 112.29(10) 4 . ?
O9 Zn1 Zn2 135.17(10) . . ?
O2 Zn1 Zn2 41.97(9) 4 . ?
O2 Zn1 Zn2 42.82(11) . . ?
O9 Zn1 Zn2 135.17(10) 4 4 ?
O9 Zn1 Zn2 112.30(10) . 4 ?
O2 Zn1 Zn2 42.82(11) 4 4 ?
O2 Zn1 Zn2 41.97(9) . 4 ?
Zn2 Zn1 Zn2 23.19(5) . 4 ?
C1 O2 Zn1 131.4(3) . . ?
C1 O2 Zn2 128.1(3) . 4 ?
Zn1 O2 Zn2 99.33(13) . 4 ?
C1 O2 Zn2 114.5(3) . . ?
Zn1 O2 Zn2 98.36(15) . . ?
Zn2 O2 Zn2 34.25(9) 4 . ?
C2 O8 Zn2 126.4(3) . 36 ?
C2 O8 Zn2 124.7(3) . 32 ?
Zn2 O8 Zn2 34.71(9) 36 32 ?
C2 O9 Zn1 117.6(3) . . ?
C1 C4 C3 119.8(4) 32 14_544 ?
C1 C4 C2 122.8(4) 32 . ?
C3 C4 C2 117.3(4) 14_544 . ?
C1 C3 C4 121.6(4) . 9 ?
O8 C2 O9 121.7(4) . . ?
O8 C2 C4 121.9(4) . . ?
O9 C2 C4 116.3(4) . . ?
O2 C1 C3 120.5(4) . . ?
O2 C1 C4 120.9(4) . 33_545 ?
C3 C1 C4 118.6(4) . 33_545 ?
Zn2 Zn2 O8 81.25(16) 4 30 ?
Zn2 Zn2 O2 74.14(14) 4 4 ?
O8 Zn2 O2 87.69(13) 30 4 ?
Zn2 Zn2 O2 71.61(13) 4 . ?
O8 Zn2 O2 150.91(18) 30 . ?
O2 Zn2 O2 75.20(17) 4 . ?
Zn2 Zn2 O1S 173.9(3) 4 . ?
O8 Zn2 O1S 103.8(3) 30 . ?
O2 Zn2 O1S 109.3(4) 4 . ?
O2 Zn2 O1S 104.0(3) . . ?
Zn2 Zn2 O8 64.04(13) 4 33_545 ?
O8 Zn2 O8 95.51(18) 30 33_545 ?
O2 Zn2 O8 136.92(19) 4 33_545 ?
O2 Zn2 O8 82.13(14) . 33_545 ?
O1S Zn2 O8 111.5(4) . 33_545 ?
Zn2 Zn2 Zn1 78.41(3) 4 . ?
O8 Zn2 Zn1 126.03(11) 30 . ?
O2 Zn2 Zn1 38.70(9) 4 . ?
O2 Zn2 Zn1 38.82(9) . . ?
O1S Zn2 Zn1 101.0(3) . . ?
O8 Zn2 Zn1 118.36(11) 33_545 . ?

_refine_diff_density_max         0.941
_refine_diff_density_min         -1.404
_refine_diff_density_rms         0.146

_shelx_res_file                  
;
TITL import01 in R -3 c
    shelx.res
    created by SHELXL-2018/1 at 18:27:56 on 07-May-2019
CELL  0.72656  22.9700  22.9700  15.9100   90.000   90.000  120.000
ZERR    12.00   0.0050   0.0050   0.0050    0.000    0.000    0.000
LATT   3
SYMM  - Y,   X - Y,   Z
SYMM  - X + Y, - X,   Z
SYMM    X - Y, - Y, 1/2 - Z
SYMM  - X, - X + Y, 1/2 - Z
SYMM    Y,   X, 1/2 - Z
SFAC  C    H    O    ZN   N
UNIT  440 440 132 22 0
MERG   2
ABIN
FMAP   2
PLAN   10
SIZE     0.060   0.060   0.080
ACTA
L.S.  20    0   23
WGHT    0.082700   56.991199
FVAR       0.60598
ZN1   4    0.428302    0.000000    0.250000    10.50000    0.03587    0.05219 =
         0.01442    0.00471    0.00236    0.02609
O2    3    0.500499    0.016329    0.327937    11.00000    0.05302    0.11851 =
         0.00990    0.00138    0.00048    0.05716
O8    3    0.365291    0.069288    0.329892    11.00000    0.11991    0.05467 =
         0.01549    0.00392    0.00365    0.05843
O9    3    0.419069    0.074945    0.212585    11.00000    0.04903    0.04482 =
         0.02526    0.00481   -0.00104    0.02176
C4    1    0.356842    0.130393    0.212007    11.00000    0.07115    0.03881 =
         0.01616    0.00300    0.00462    0.03003
C3    1    0.441440   -0.015183    0.457970    11.00000    0.04356    0.07904 =
         0.01728   -0.00563   -0.00383    0.03981
AFIX  43
H3    2    0.401825   -0.025531    0.430095    11.00000   -1.20000
AFIX   0
C2    1    0.381891    0.089692    0.255376    11.00000    0.06866    0.03797 =
         0.01744   -0.00279   -0.00404    0.02688
C1    1    0.500511    0.008199    0.411884    11.00000    0.05156    0.08243 =
         0.01189   -0.00282   -0.00097    0.04514
ZN2   4    0.544421   -0.030370    0.258426    10.50000    0.05052    0.09509 =
         0.01456   -0.01071   -0.00579    0.05014
O1S   3    0.495284   -0.126962    0.299124    10.50000    0.10859    0.14213 =
         0.05558    0.03751    0.02752    0.08259
HKLF    4


REM  import01 in R -3 c
REM R1 =  0.0560 for    1817 Fo > 4sig(Fo)  and  0.0586 for all    1943 data
REM     87 parameters refined using      0 restraints

END

WGHT      0.0963     55.2877

REM Highest difference peak  0.941,  deepest hole -1.404,  1-sigma level  0.146
Q1    1   0.5171 -0.0881  0.3035  11.00000  0.05    0.94
Q2    1   0.5144 -0.1512  0.3633  11.00000  0.05    0.94
Q3    1   0.4817 -0.1744  0.2508  11.00000  0.05    0.89
Q4    1   0.4383 -0.1563  0.3215  11.00000  0.05    0.84
Q5    1   0.5077 -0.1656  0.3220  11.00000  0.05    0.78
Q6    1   0.5639  0.0000  0.2500  10.50000  0.05    0.66
Q7    1   0.4097  0.0428  0.2079  11.00000  0.05    0.22
Q8    1   0.3504  0.0854  0.3493  11.00000  0.05    0.20
Q9    1   0.3931  0.1130  0.3426  11.00000  0.05    0.19
Q10   1   0.4157 -0.0895  0.4482  11.00000  0.05    0.19
;
_shelx_res_checksum              57874

_shelx_fab_file                  
;
    0    0    6     40.17      0.00
    0    0   12     -2.41      0.00
    0    0   18      0.86      0.00
    0    1   14     -6.88      0.00
    0    1    8     -0.49      0.00
    0    1    2     23.38      0.00
   -1    1    4     17.70      0.00
   -1    1   10     -1.82      0.00
   -1    1   16      0.62      0.00
   -1    2    0    348.72      0.00
   -1    2    3     11.36      0.00
   -1    2    6     16.20      0.00
   -1    2    9      2.32      0.00
   -1    2   12      1.21      0.00
   -1    2   15     -0.58      0.00
   -1    2   18      0.70      0.00
    0    2   16      1.52      0.00
    0    2   10     -1.69      0.00
    0    2    4    -27.23      0.00
   -2    2    2      8.84      0.00
   -2    2    8      2.05      0.00
   -2    2   14     -1.17      0.00
   -1    3   17     -1.15      0.00
   -1    3   14     -0.70      0.00
   -1    3   11      0.32      0.00
   -1    3    8      4.03      0.00
   -1    3    5     22.68      0.00
   -1    3    2     -4.50      0.00
   -2    3    1    -18.31      0.00
   -2    3    4    -21.33      0.00
   -2    3    7      3.29      0.00
   -2    3   10      5.07      0.00
   -2    3   13     -2.43      0.00
   -2    3   16      0.70      0.00
   -2    3   19      0.03      0.00
    0    3   18     -0.03      0.00
    0    3   12      4.57      0.00
    0    3    6     -4.63      0.00
    0    3    0    -27.56      0.00
   -3    3    6     -6.55      0.00
   -3    3   12      0.60      0.00
   -3    3   18      0.50      0.00
   -2    4    0    -96.96      0.00
   -2    4    3     42.74      0.00
   -2    4    6     -8.86      0.00
   -2    4    9      7.71      0.00
   -2    4   12      2.50      0.00
   -2    4   15     -1.96      0.00
   -2    4   18      0.26      0.00
   -1    4   19      0.44      0.00
   -1    4   16      0.13      0.00
   -1    4   13     -2.73      0.00
   -1    4   10     -2.06      0.00
   -1    4    7      1.29      0.00
   -1    4    4    -50.99      0.00
   -1    4    1     -9.33      0.00
   -3    4    2    -14.95      0.00
   -3    4    5     23.19      0.00
   -3    4    8      2.40      0.00
   -3    4   11      0.30      0.00
   -3    4   14      2.51      0.00
   -3    4   17     -1.32      0.00
    0    4   14     -1.10      0.00
    0    4    8      4.87      0.00
    0    4    2    -11.53      0.00
   -4    4    4     12.05      0.00
   -4    4   10      7.69      0.00
   -4    4   16     -1.58      0.00
   -2    5   17     -1.27      0.00
   -2    5   14     -0.87      0.00
   -2    5   11     -0.22      0.00
   -2    5    8      3.16      0.00
   -2    5    5     42.55      0.00
   -2    5    2     -9.74      0.00
   -3    5    1    -36.77      0.00
   -3    5    4     -1.49      0.00
   -3    5    7      1.51      0.00
   -3    5   10      3.72      0.00
   -3    5   13     -3.76      0.00
   -3    5   16     -0.50      0.00
   -3    5   19     -0.18      0.00
   -1    5   18     -1.27      0.00
   -1    5   15     -1.37      0.00
   -1    5   12      1.73      0.00
   -1    5    9      1.50      0.00
   -1    5    6     -0.55      0.00
   -1    5    3     18.48      0.00
   -1    5    0   -106.36      0.00
   -4    5    3     28.47      0.00
   -4    5    6     -9.33      0.00
   -4    5    9      3.84      0.00
   -4    5   12     -2.89      0.00
   -4    5   15     -0.42      0.00
   -4    5   18      0.70      0.00
    0    5   16     -1.98      0.00
    0    5   10     -6.38      0.00
    0    5    4    -24.96      0.00
   -5    5    2    -22.84      0.00
   -5    5    8     -3.63      0.00
   -5    5   14     -0.59      0.00
   -3    6    0    -44.71      0.00
   -3    6    3     35.30      0.00
   -3    6    6     -1.71      0.00
   -3    6    9      2.25      0.00
   -3    6   12     -0.38      0.00
   -3    6   15     -0.79      0.00
   -3    6   18      0.02      0.00
   -2    6   19      0.83      0.00
   -2    6   16      0.01      0.00
   -2    6   13     -0.55      0.00
   -2    6   10     -2.53      0.00
   -2    6    7     -6.34      0.00
   -2    6    4     -4.35      0.00
   -2    6    1     21.64      0.00
   -4    6    2    -12.21      0.00
   -4    6    5      8.73      0.00
   -4    6    8     -2.06      0.00
   -4    6   11     -1.78      0.00
   -4    6   14     -1.45      0.00
   -4    6   17     -0.90      0.00
   -1    6   17      0.26      0.00
   -1    6   14     -1.01      0.00
   -1    6   11     -0.44      0.00
   -1    6    8     -1.27      0.00
   -1    6    5     19.25      0.00
   -1    6    2      2.46      0.00
   -5    6    1    -39.80      0.00
   -5    6    4     34.22      0.00
   -5    6    7     -0.60      0.00
   -5    6   10     -1.52      0.00
   -5    6   13     -1.18      0.00
   -5    6   16     -1.67      0.00
   -5    6   19     -0.62      0.00
    0    6   18     -1.33      0.00
    0    6   12     -0.91      0.00
    0    6    6      8.52      0.00
    0    6    0      9.63      0.00
   -6    6    6      5.79      0.00
   -6    6   12     -3.98      0.00
   -6    6   18      1.34      0.00
   -3    7   17      1.10      0.00
   -3    7   14     -1.74      0.00
   -3    7   11     -1.59      0.00
   -3    7    8     -2.09      0.00
   -3    7    5     13.36      0.00
   -3    7    2      8.14      0.00
   -4    7    1    -26.73      0.00
   -4    7    4     17.41      0.00
   -4    7    7     -4.69      0.00
   -4    7   10     -0.97      0.00
   -4    7   13      0.48      0.00
   -4    7   16      1.69      0.00
   -4    7   19     -0.73      0.00
   -2    7   18     -1.23      0.00
   -2    7   15     -1.15      0.00
   -2    7   12     -1.14      0.00
   -2    7    9     -6.15      0.00
   -2    7    6      7.98      0.00
   -2    7    3     -5.16      0.00
   -2    7    0     35.01      0.00
   -5    7    3     23.63      0.00
   -5    7    6      2.60      0.00
   -5    7    9     -1.46      0.00
   -5    7   12     -2.10      0.00
   -5    7   15      0.53      0.00
   -5    7   18      1.39      0.00
   -1    7   19      0.32      0.00
   -1    7   16     -0.37      0.00
   -1    7   13      2.26      0.00
   -1    7   10     -4.81      0.00
   -1    7    7     -5.53      0.00
   -1    7    4      6.33      0.00
   -1    7    1     35.31      0.00
   -6    7    2     -5.69      0.00
   -6    7    5    -16.27      0.00
   -6    7    8     -5.18      0.00
   -6    7   11     -3.46      0.00
   -6    7   14     -2.90      0.00
   -6    7   17     -0.70      0.00
    0    7   14      3.01      0.00
    0    7    8     -5.39      0.00
    0    7    2     -2.98      0.00
   -7    7    4     16.91      0.00
   -7    7   10     -6.28      0.00
   -7    7   16     -1.83      0.00
   -4    8    0     62.28      0.00
   -4    8    3      2.42      0.00
   -4    8    6      3.15      0.00
   -4    8    9     -2.90      0.00
   -4    8   12     -1.29      0.00
   -4    8   15      0.75      0.00
   -4    8   18     -0.40      0.00
   -3    8   19     -0.12      0.00
   -3    8   16      2.41      0.00
   -3    8   13      4.45      0.00
   -3    8   10     -0.70      0.00
   -3    8    7     -5.97      0.00
   -3    8    4     11.93      0.00
   -3    8    1     40.25      0.00
   -5    8    2      5.88      0.00
   -5    8    5    -24.03      0.00
   -5    8    8     -2.94      0.00
   -5    8   11     -6.06      0.00
   -5    8   14     -0.58      0.00
   -5    8   17      0.60      0.00
   -2    8   17      0.88      0.00
   -2    8   14      1.45      0.00
   -2    8   11      0.75      0.00
   -2    8    8     -4.02      0.00
   -2    8    5      3.09      0.00
   -2    8    2      7.07      0.00
   -6    8    1    -48.75      0.00
   -6    8    4      4.63      0.00
   -6    8    7     -3.47      0.00
   -6    8   10     -4.56      0.00
   -6    8   13     -0.06      0.00
   -6    8   16     -0.33      0.00
   -6    8   19     -0.40      0.00
   -1    8   18     -0.32      0.00
   -1    8   15     -1.16      0.00
   -1    8   12      0.87      0.00
   -1    8    9     -5.46      0.00
   -1    8    6      0.97      0.00
   -1    8    3    -13.65      0.00
   -1    8    0     33.91      0.00
   -7    8    3      4.38      0.00
   -7    8    6     11.75      0.00
   -7    8    9     -2.99      0.00
   -7    8   12     -1.06      0.00
   -7    8   15     -0.18      0.00
   -7    8   18      2.38      0.00
    0    8   16     -0.55      0.00
    0    8   10     -0.73      0.00
    0    8    4     -6.74      0.00
   -8    8    2     10.09      0.00
   -8    8    8     -2.96      0.00
   -8    8   14     -0.99      0.00
   -4    9   17      1.59      0.00
   -4    9   14      0.38      0.00
   -4    9   11     -1.53      0.00
   -4    9    8     -0.79      0.00
   -4    9    5     -9.63      0.00
   -4    9    2     14.52      0.00
   -5    9    1    -11.75      0.00
   -5    9    4     -5.87      0.00
   -5    9    7     -1.68      0.00
   -5    9   10     -1.80      0.00
   -5    9   13      2.81      0.00
   -5    9   16      1.54      0.00
   -5    9   19     -1.00      0.00
   -3    9   18     -1.01      0.00
   -3    9   15     -0.66      0.00
   -3    9   12     -1.37      0.00
   -3    9    9     -3.83      0.00
   -3    9    6      3.64      0.00
   -3    9    3    -19.18      0.00
   -3    9    0     36.63      0.00
   -6    9    3      2.43      0.00
   -6    9    6     -0.52      0.00
   -6    9    9     -1.24      0.00
   -6    9   12     -0.72      0.00
   -6    9   15      0.64      0.00
   -6    9   18      1.39      0.00
   -2    9   19     -0.64      0.00
   -2    9   16     -0.49      0.00
   -2    9   13      2.71      0.00
   -2    9   10      0.97      0.00
   -2    9    7     -0.14      0.00
   -2    9    4      1.28      0.00
   -2    9    1     25.92      0.00
   -7    9    2      6.38      0.00
   -7    9    5    -22.42      0.00
   -7    9    8     -2.76      0.00
   -7    9   11     -5.95      0.00
   -7    9   14      0.55      0.00
   -7    9   17     -0.29      0.00
   -1    9   17     -0.60      0.00
   -1    9   14      4.41      0.00
   -1    9   11      1.04      0.00
   -1    9    8     -0.74      0.00
   -1    9    5     -2.65      0.00
   -1    9    2    -10.33      0.00
   -8    9    1    -16.43      0.00
   -8    9    4     -9.28      0.00
   -8    9    7     -1.93      0.00
   -8    9   10     -0.97      0.00
   -8    9   13     -0.73      0.00
   -8    9   16     -1.04      0.00
   -8    9   19      0.77      0.00
    0    9   18     -2.16      0.00
    0    9   12      3.64      0.00
    0    9    6     -3.90      0.00
    0    9    0    -16.17      0.00
   -9    9    6      4.65      0.00
   -9    9   12     -1.57      0.00
   -9    9   18      1.50      0.00
   -5   10    0      7.99      0.00
   -5   10    3     -6.07      0.00
   -5   10    6     -0.55      0.00
   -5   10    9      6.00      0.00
   -5   10   12     -1.73      0.00
   -5   10   15      1.22      0.00
   -5   10   18     -0.90      0.00
   -4   10   19     -0.52      0.00
   -4   10   16     -0.10      0.00
   -4   10   13      1.08      0.00
   -4   10   10      0.99      0.00
   -4   10    7      5.22      0.00
   -4   10    4      0.57      0.00
   -4   10    1      7.95      0.00
   -6   10    2      4.39      0.00
   -6   10    5    -10.56      0.00
   -6   10    8     -0.79      0.00
   -6   10   11     -5.52      0.00
   -6   10   14      0.76      0.00
   -6   10   17      0.82      0.00
   -3   10   17     -0.55      0.00
   -3   10   14      1.28      0.00
   -3   10   11      2.09      0.00
   -3   10    8      3.28      0.00
   -3   10    5     -3.10      0.00
   -3   10    2      5.37      0.00
   -7   10    1    -19.29      0.00
   -7   10    4    -20.61      0.00
   -7   10    7     -2.62      0.00
   -7   10   10     -2.13      0.00
   -7   10   13      0.22      0.00
   -7   10   16     -1.53      0.00
   -7   10   19     -0.16      0.00
   -2   10   18     -0.97      0.00
   -2   10   15     -1.57      0.00
   -2   10   12      1.68      0.00
   -2   10    9     -3.48      0.00
   -2   10    6     -1.33      0.00
   -2   10    3     -8.84      0.00
   -2   10    0     -6.85      0.00
   -8   10    3    -10.21      0.00
   -8   10    6     -1.68      0.00
   -8   10    9     -0.88      0.00
   -8   10   12     -0.74      0.00
   -8   10   15     -0.21      0.00
   -8   10   18      1.49      0.00
   -1   10   19     -0.37      0.00
   -1   10   16     -1.86      0.00
   -1   10   13     -0.38      0.00
   -1   10   10      3.89      0.00
   -1   10    7      0.58      0.00
   -1   10    4    -16.10      0.00
   -1   10    1     -3.68      0.00
   -9   10    2      6.55      0.00
   -9   10    5     -5.15      0.00
   -9   10    8     -2.09      0.00
   -9   10   11      0.12      0.00
   -9   10   14      2.36      0.00
   -9   10   17      0.06      0.00
    0   10   14      2.26      0.00
    0   10    8      0.13      0.00
    0   10    2     -5.32      0.00
  -10   10    4     -4.56      0.00
  -10   10   10      3.62      0.00
  -10   10   16      1.64      0.00
   -5   11   17     -0.20      0.00
   -5   11   14     -0.94      0.00
   -5   11   11     -0.32      0.00
   -5   11    8      3.81      0.00
   -5   11    5      5.36      0.00
   -5   11    2      5.26      0.00
   -6   11    1     -7.77      0.00
   -6   11    4    -14.26      0.00
   -6   11    7      2.89      0.00
   -6   11   10     -2.66      0.00
   -6   11   13     -0.77      0.00
   -6   11   16     -0.86      0.00
   -6   11   19     -1.64      0.00
   -4   11   18     -0.13      0.00
   -4   11   15     -0.82      0.00
   -4   11   12     -0.43      0.00
   -4   11    9      5.30      0.00
   -4   11    6      1.25      0.00
   -4   11    3      0.24      0.00
   -4   11    0    -12.60      0.00
   -7   11    3     -8.88      0.00
   -7   11    6     -4.80      0.00
   -7   11    9      6.43      0.00
   -7   11   12     -0.19      0.00
   -7   11   15      1.48      0.00
   -7   11   18      0.06      0.00
   -3   11   19      0.32      0.00
   -3   11   16     -2.56      0.00
   -3   11   13     -2.71      0.00
   -3   11   10      3.41      0.00
   -3   11    7      5.30      0.00
   -3   11    4      1.17      0.00
   -3   11    1    -12.27      0.00
   -8   11    2     -4.06      0.00
   -8   11    5     -1.55      0.00
   -8   11    8     -2.17      0.00
   -8   11   11     -1.23      0.00
   -8   11   14      1.38      0.00
   -8   11   17      0.40      0.00
   -2   11   17     -0.96      0.00
   -2   11   14      0.93      0.00
   -2   11   11     -0.62      0.00
   -2   11    8      3.64      0.00
   -2   11    5     -0.62      0.00
   -2   11    2     -1.69      0.00
   -9   11    1     -2.16      0.00
   -9   11    4     -8.67      0.00
   -9   11    7     -0.17      0.00
   -9   11   10      2.73      0.00
   -9   11   13     -0.96      0.00
   -9   11   16      0.08      0.00
   -9   11   19      1.56      0.00
   -1   11   18     -3.65      0.00
   -1   11   15     -0.21      0.00
   -1   11   12      0.31      0.00
   -1   11    9     -1.81      0.00
   -1   11    6      4.22      0.00
   -1   11    3     -0.22      0.00
   -1   11    0    -19.25      0.00
  -10   11    3     -9.43      0.00
  -10   11    6     -7.36      0.00
  -10   11    9      0.78      0.00
  -10   11   12     -2.47      0.00
  -10   11   15     -0.80      0.00
  -10   11   18     -1.11      0.00
    0   11   16      0.33      0.00
    0   11   10      0.80      0.00
    0   11    4    -12.04      0.00
  -11   11    2      0.91      0.00
  -11   11    8     -2.79      0.00
  -11   11   14      2.29      0.00
   -6   12    0    -28.15      0.00
   -6   12    3      3.97      0.00
   -6   12    6     -0.08      0.00
   -6   12    9      9.13      0.00
   -6   12   12     -0.21      0.00
   -6   12   15      0.78      0.00
   -6   12   18     -0.37      0.00
   -5   12   19     -0.60      0.00
   -5   12   16      0.64      0.00
   -5   12   13     -4.54      0.00
   -5   12   10      1.01      0.00
   -5   12    7      7.01      0.00
   -5   12    4      3.00      0.00
   -5   12    1    -15.22      0.00
   -7   12    2     -8.07      0.00
   -7   12    5     11.10      0.00
   -7   12    8     -1.28      0.00
   -7   12   11     -1.19      0.00
   -7   12   14     -0.86      0.00
   -7   12   17     -0.88      0.00
   -4   12   17      0.21      0.00
   -4   12   14     -0.81      0.00
   -4   12   11     -0.46      0.00
   -4   12    8      7.18      0.00
   -4   12    5      5.08      0.00
   -4   12    2      0.53      0.00
   -8   12    1      1.45      0.00
   -8   12    4    -10.18      0.00
   -8   12    7     -0.13      0.00
   -8   12   10     -0.85      0.00
   -8   12   13     -0.76      0.00
   -8   12   16     -1.44      0.00
   -8   12   19     -0.88      0.00
   -3   12   18      0.20      0.00
   -3   12   15     -1.15      0.00
   -3   12   12      1.07      0.00
   -3   12    9     -0.37      0.00
   -3   12    6     -0.05      0.00
   -3   12    3      5.84      0.00
   -3   12    0     -2.50      0.00
   -9   12    3    -15.05      0.00
   -9   12    6     -2.94      0.00
   -9   12    9      3.75      0.00
   -9   12   12      0.76      0.00
   -9   12   15      0.02      0.00
   -9   12   18     -0.85      0.00
   -2   12   19      1.42      0.00
   -2   12   16     -0.87      0.00
   -2   12   13     -1.64      0.00
   -2   12   10      0.53      0.00
   -2   12    7     -4.73      0.00
   -2   12    4     -2.30      0.00
   -2   12    1    -13.53      0.00
  -10   12    2     -1.74      0.00
  -10   12    5     -3.08      0.00
  -10   12    8     -1.64      0.00
  -10   12   11      2.79      0.00
  -10   12   14      1.71      0.00
  -10   12   17     -0.41      0.00
   -1   12   17     -0.21      0.00
   -1   12   14     -1.17      0.00
   -1   12   11     -1.75      0.00
   -1   12    8     -5.72      0.00
   -1   12    5      1.93      0.00
   -1   12    2      5.06      0.00
  -11   12    1     -1.20      0.00
  -11   12    4      1.73      0.00
  -11   12    7      2.09      0.00
  -11   12   10      1.65      0.00
  -11   12   13     -1.03      0.00
  -11   12   16      2.02      0.00
  -11   12   19      1.46      0.00
    0   12   18     -1.88      0.00
    0   12   12     -3.25      0.00
    0   12    6      9.83      0.00
    0   12    0     -5.47      0.00
  -12   12    6     -6.78      0.00
  -12   12   12     -3.10      0.00
  -12   12   18     -1.37      0.00
   -6   13   17     -0.75      0.00
   -6   13   14     -0.62      0.00
   -6   13   11      0.16      0.00
   -6   13    8      1.17      0.00
   -6   13    5     10.01      0.00
   -6   13    2     -6.84      0.00
   -7   13    1     -5.07      0.00
   -7   13    4     -1.88      0.00
   -7   13    7      2.20      0.00
   -7   13   10     -1.57      0.00
   -7   13   13     -3.69      0.00
   -7   13   16      0.89      0.00
   -7   13   19     -2.45      0.00
   -5   13   18      1.26      0.00
   -5   13   15     -1.46      0.00
   -5   13   12      1.22      0.00
   -5   13    9      3.44      0.00
   -5   13    6     -1.73      0.00
   -5   13    3     13.30      0.00
   -5   13    0     -9.57      0.00
   -8   13    3     -3.85      0.00
   -8   13    6      2.30      0.00
   -8   13    9      3.72      0.00
   -8   13   12      1.15      0.00
   -8   13   15      1.35      0.00
   -8   13   18     -0.56      0.00
   -4   13   19      1.33      0.00
   -4   13   16      1.63      0.00
   -4   13   13     -2.04      0.00
   -4   13   10      2.02      0.00
   -4   13    7     -1.28      0.00
   -4   13    4      8.10      0.00
   -4   13    1    -11.42      0.00
   -9   13    2     -5.87      0.00
   -9   13    5      2.87      0.00
   -9   13    8     -1.56      0.00
   -9   13   11      0.39      0.00
   -9   13   14      0.37      0.00
   -9   13   17     -1.05      0.00
   -3   13   17      1.51      0.00
   -3   13   14     -1.08      0.00
   -3   13   11     -3.53      0.00
   -3   13    8      0.92      0.00
   -3   13    5      2.27      0.00
   -3   13    2     -2.02      0.00
  -10   13    1      2.50      0.00
  -10   13    4      4.64      0.00
  -10   13    7      2.48      0.00
  -10   13   10      2.88      0.00
  -10   13   13     -0.72      0.00
  -10   13   16      0.57      0.00
  -10   13   19      1.85      0.00
   -2   13   18     -0.16      0.00
   -2   13   15      1.39      0.00
   -2   13   12     -1.40      0.00
   -2   13    9     -1.92      0.00
   -2   13    6      4.51      0.00
   -2   13    3     -5.18      0.00
   -2   13    0      4.51      0.00
  -11   13    3     -7.49      0.00
  -11   13    6     -0.83      0.00
  -11   13    9      1.32      0.00
  -11   13   12     -0.50      0.00
  -11   13   15     -2.45      0.00
  -11   13   18     -1.40      0.00
   -1   13   16      2.53      0.00
   -1   13   13     -0.62      0.00
   -1   13   10     -3.98      0.00
   -1   13    7     -5.77      0.00
   -1   13    4      3.62      0.00
   -1   13    1     -4.93      0.00
  -12   13    2     -1.63      0.00
  -12   13    5     -3.63      0.00
  -12   13    8     -3.03      0.00
  -12   13   11      0.89      0.00
  -12   13   14     -0.79      0.00
  -12   13   17     -1.59      0.00
    0   13   14     -0.31      0.00
    0   13    8     -8.86      0.00
    0   13    2      5.57      0.00
  -13   13    4     -1.60      0.00
  -13   13   10     -2.03      0.00
  -13   13   16     -0.79      0.00
   -7   14    0    -11.37      0.00
   -7   14    3      8.01      0.00
   -7   14    6     -0.09      0.00
   -7   14    9     -0.24      0.00
   -7   14   12      0.54      0.00
   -7   14   15     -0.39      0.00
   -7   14   18      0.43      0.00
   -6   14   19     -1.45      0.00
   -6   14   16      4.58      0.00
   -6   14   13     -2.37      0.00
   -6   14   10      2.28      0.00
   -6   14    7      1.33      0.00
   -6   14    4      4.21      0.00
   -6   14    1     -3.79      0.00
   -8   14    2     -8.10      0.00
   -8   14    5      4.38      0.00
   -8   14    8     -4.93      0.00
   -8   14   11     -0.12      0.00
   -8   14   14      0.68      0.00
   -8   14   17     -2.22      0.00
   -5   14   17      2.12      0.00
   -5   14   14      0.74      0.00
   -5   14   11     -1.82      0.00
   -5   14    8      3.34      0.00
   -5   14    5      0.45      0.00
   -5   14    2     -6.01      0.00
   -9   14    1      5.50      0.00
   -9   14    4      5.42      0.00
   -9   14    7     -0.27      0.00
   -9   14   10      0.27      0.00
   -9   14   13     -0.81      0.00
   -9   14   16     -1.13      0.00
   -9   14   19      0.01      0.00
   -4   14   18      1.55      0.00
   -4   14   15      0.25      0.00
   -4   14   12      0.72      0.00
   -4   14    9     -0.98      0.00
   -4   14    6     -1.15      0.00
   -4   14    3      1.86      0.00
   -4   14    0      9.30      0.00
  -10   14    3     -3.42      0.00
  -10   14    6      6.80      0.00
  -10   14    9      0.11      0.00
  -10   14   12      1.58      0.00
  -10   14   15     -0.54      0.00
  -10   14   18     -0.88      0.00
   -3   14   16      2.04      0.00
   -3   14   13      0.81      0.00
   -3   14   10     -2.14      0.00
   -3   14    7     -9.34      0.00
   -3   14    4      5.94      0.00
   -3   14    1     -2.15      0.00
  -11   14    2      4.78      0.00
  -11   14    5     -5.02      0.00
  -11   14    8     -0.20      0.00
  -11   14   11     -0.63      0.00
  -11   14   14     -0.56      0.00
  -11   14   17     -2.14      0.00
   -2   14   17      0.08      0.00
   -2   14   14     -0.60      0.00
   -2   14   11     -0.01      0.00
   -2   14    8     -7.11      0.00
   -2   14    5      5.57      0.00
   -2   14    2     -0.32      0.00
  -12   14    1     -3.34      0.00
  -12   14    4      3.24      0.00
  -12   14    7      4.08      0.00
  -12   14   10      0.88      0.00
  -12   14   13     -0.88      0.00
  -12   14   16      0.44      0.00
   -1   14   18      1.63      0.00
   -1   14   15      1.39      0.00
   -1   14   12     -0.43      0.00
   -1   14    9     -0.53      0.00
   -1   14    6      3.80      0.00
   -1   14    3     -7.61      0.00
   -1   14    0      2.96      0.00
  -13   14    3     -0.45      0.00
  -13   14    6      2.03      0.00
  -13   14    9     -0.58      0.00
  -13   14   12     -0.67      0.00
  -13   14   15     -1.39      0.00
  -13   14   18      0.89      0.00
    0   14   16      1.82      0.00
    0   14   10     -1.86      0.00
    0   14    4      5.33      0.00
  -14   14    2     -8.39      0.00
  -14   14    8     -1.56      0.00
  -14   14   14     -2.04      0.00
   -7   15   17     -0.95      0.00
   -7   15   14      2.14      0.00
   -7   15   11      0.20      0.00
   -7   15    8     -2.45      0.00
   -7   15    5     -0.53      0.00
   -7   15    2     -6.99      0.00
   -8   15    1      2.51      0.00
   -8   15    4      0.77      0.00
   -8   15    7     -0.51      0.00
   -8   15   10     -0.17      0.00
   -8   15   13     -1.85      0.00
   -8   15   16     -0.56      0.00
   -6   15   18      0.70      0.00
   -6   15   15     -0.12      0.00
   -6   15   12      0.95      0.00
   -6   15    9     -1.34      0.00
   -6   15    6     -2.88      0.00
   -6   15    3      8.68      0.00
   -6   15    0      2.46      0.00
   -9   15    3      0.24      0.00
   -9   15    6      4.27      0.00
   -9   15    9     -3.92      0.00
   -9   15   12      0.45      0.00
   -9   15   15     -0.33      0.00
   -9   15   18      0.40      0.00
   -5   15   16      4.24      0.00
   -5   15   13      3.21      0.00
   -5   15   10      1.90      0.00
   -5   15    7     -4.40      0.00
   -5   15    4      1.33      0.00
   -5   15    1      9.60      0.00
  -10   15    2      5.34      0.00
  -10   15    5     -3.57      0.00
  -10   15    8     -2.32      0.00
  -10   15   11     -2.42      0.00
  -10   15   14     -0.31      0.00
  -10   15   17     -1.01      0.00
   -4   15   17      1.11      0.00
   -4   15   14      0.41      0.00
   -4   15   11     -0.03      0.00
   -4   15    8     -1.42      0.00
   -4   15    5     -1.55      0.00
   -4   15    2     -3.71      0.00
  -11   15    1      2.76      0.00
  -11   15    4      9.15      0.00
  -11   15    7      0.59      0.00
  -11   15   10      2.05      0.00
  -11   15   13      1.69      0.00
  -11   15   16      0.43      0.00
   -3   15   18      0.91      0.00
   -3   15   15      1.75      0.00
   -3   15   12     -0.46      0.00
   -3   15    9     -0.70      0.00
   -3   15    6      1.85      0.00
   -3   15    3    -11.93      0.00
   -3   15    0      3.95      0.00
  -12   15    3      2.47      0.00
  -12   15    6      4.99      0.00
  -12   15    9     -1.17      0.00
  -12   15   12      0.70      0.00
  -12   15   15     -0.89      0.00
  -12   15   18     -0.17      0.00
   -2   15   16      1.91      0.00
   -2   15   13     -2.66      0.00
   -2   15   10     -1.81      0.00
   -2   15    7     -2.19      0.00
   -2   15    4      4.77      0.00
   -2   15    1     -4.49      0.00
  -13   15    2      0.02      0.00
  -13   15    5     -1.52      0.00
  -13   15    8     -0.83      0.00
  -13   15   11     -0.11      0.00
  -13   15   14     -1.09      0.00
  -13   15   17     -3.19      0.00
   -1   15   17     -0.70      0.00
   -1   15   14      1.98      0.00
   -1   15   11      2.05      0.00
   -1   15    8     -1.34      0.00
   -1   15    5      5.87      0.00
   -1   15    2      1.38      0.00
  -14   15    1     -0.89      0.00
  -14   15    4     -5.93      0.00
  -14   15    7      2.86      0.00
  -14   15   10     -1.57      0.00
  -14   15   13     -0.54      0.00
  -14   15   16     -1.69      0.00
    0   15   12      1.48      0.00
    0   15    6     -0.50      0.00
    0   15    0     -2.52      0.00
  -15   15    6      4.85      0.00
  -15   15   12      0.67      0.00
   -8   16    0      4.28      0.00
   -8   16    3      2.63      0.00
   -8   16    6     -2.98      0.00
   -8   16    9     -3.99      0.00
   -8   16   12      1.45      0.00
   -8   16   15     -1.00      0.00
   -7   16   16      1.34      0.00
   -7   16   13      1.23      0.00
   -7   16   10      1.15      0.00
   -7   16    7     -1.19      0.00
   -7   16    4     -4.61      0.00
   -7   16    1      8.00      0.00
   -9   16    2     -0.80      0.00
   -9   16    5     -3.14      0.00
   -9   16    8     -5.08      0.00
   -9   16   11     -0.67      0.00
   -9   16   14      1.33      0.00
   -9   16   17     -1.02      0.00
   -6   16   17     -0.66      0.00
   -6   16   14      1.37      0.00
   -6   16   11      0.30      0.00
   -6   16    8      3.41      0.00
   -6   16    5     -4.29      0.00
   -6   16    2     -0.80      0.00
  -10   16    1      5.16      0.00
  -10   16    4      3.73      0.00
  -10   16    7     -2.42      0.00
  -10   16   10     -0.46      0.00
  -10   16   13      2.48      0.00
  -10   16   16     -3.18      0.00
   -5   16   15      1.45      0.00
   -5   16   12     -1.12      0.00
   -5   16    9      0.76      0.00
   -5   16    6      2.16      0.00
   -5   16    3     -1.25      0.00
   -5   16    0     -0.48      0.00
  -11   16    3      2.72      0.00
  -11   16    6      2.50      0.00
  -11   16    9     -1.98      0.00
  -11   16   12      0.05      0.00
  -11   16   15      0.45      0.00
   -4   16   16      2.09      0.00
   -4   16   13      1.08      0.00
   -4   16   10     -0.35      0.00
   -4   16    7     -1.94      0.00
   -4   16    4     -1.41      0.00
   -4   16    1      5.76      0.00
  -12   16    2      9.96      0.00
  -12   16    5     -0.93      0.00
  -12   16    8     -0.49      0.00
  -12   16   11     -2.17      0.00
  -12   16   14     -1.43      0.00
  -12   16   17     -1.16      0.00
   -3   16   17     -1.41      0.00
   -3   16   14      0.86      0.00
   -3   16   11      4.07      0.00
   -3   16    8     -4.26      0.00
   -3   16    5      4.61      0.00
   -3   16    2     -3.24      0.00
  -13   16    1     -0.52      0.00
  -13   16    4      0.11      0.00
  -13   16    7      2.57      0.00
  -13   16   10      1.64      0.00
  -13   16   13      0.73      0.00
  -13   16   16      1.68      0.00
   -2   16   15     -0.19      0.00
   -2   16   12      0.81      0.00
   -2   16    9      0.26      0.00
   -2   16    6     -1.08      0.00
   -2   16    3     -6.31      0.00
   -2   16    0     -1.40      0.00
  -14   16    3      3.27      0.00
  -14   16    6      3.32      0.00
  -14   16    9     -0.29      0.00
  -14   16   12      0.96      0.00
  -14   16   15      1.28      0.00
   -1   16   16     -0.99      0.00
   -1   16   13     -2.82      0.00
   -1   16   10      0.81      0.00
   -1   16    7      2.73      0.00
   -1   16    4     -0.85      0.00
   -1   16    1     -3.35      0.00
  -15   16    2     -8.37      0.00
  -15   16    5      1.51      0.00
  -15   16    8      3.54      0.00
  -15   16   11      0.85      0.00
  -15   16   14      0.61      0.00
  -15   16   17     -1.47      0.00
    0   16   14      1.91      0.00
    0   16    8      6.51      0.00
    0   16    2      3.82      0.00
  -16   16    4     -5.30      0.00
  -16   16   10     -5.52      0.00
  -16   16   16     -1.16      0.00
   -8   17   14      0.52      0.00
   -8   17   11     -0.02      0.00
   -8   17    8      2.17      0.00
   -8   17    5     -0.53      0.00
   -8   17    2     -1.94      0.00
   -9   17    1      1.02      0.00
   -9   17    4     -4.78      0.00
   -9   17    7     -0.42      0.00
   -9   17   10     -0.94      0.00
   -9   17   13      1.06      0.00
   -9   17   16     -4.49      0.00
   -7   17   15      0.95      0.00
   -7   17   12      0.86      0.00
   -7   17    9     -0.07      0.00
   -7   17    6     -1.88      0.00
   -7   17    3      4.29      0.00
   -7   17    0      0.59      0.00
  -10   17    3     -2.13      0.00
  -10   17    6     -2.76      0.00
  -10   17    9     -1.80      0.00
  -10   17   12      0.95      0.00
  -10   17   15     -1.23      0.00
   -6   17   16      0.90      0.00
   -6   17   13      3.12      0.00
   -6   17   10     -0.14      0.00
   -6   17    7     -2.39      0.00
   -6   17    4     -7.20      0.00
   -6   17    1     11.26      0.00
  -11   17    2      6.00      0.00
  -11   17    5     -1.94      0.00
  -11   17    8     -2.55      0.00
  -11   17   11     -1.05      0.00
  -11   17   14     -0.71      0.00
  -11   17   17      0.90      0.00
   -5   17   17     -2.63      0.00
   -5   17   14      0.22      0.00
   -5   17   11      3.03      0.00
   -5   17    8     -0.03      0.00
   -5   17    5     -2.71      0.00
   -5   17    2      1.71      0.00
  -12   17    1      1.25      0.00
  -12   17    4      2.70      0.00
  -12   17    7     -1.91      0.00
  -12   17   10      0.85      0.00
  -12   17   13      3.79      0.00
  -12   17   16      0.70      0.00
   -4   17   15     -1.16      0.00
   -4   17   12     -1.75      0.00
   -4   17    9      1.76      0.00
   -4   17    6      1.99      0.00
   -4   17    3     -4.00      0.00
   -4   17    0     -4.22      0.00
  -13   17    3      5.29      0.00
  -13   17    6     -2.39      0.00
  -13   17    9      0.71      0.00
  -13   17   12      0.25      0.00
  -13   17   15      2.78      0.00
   -3   17   16      1.79      0.00
   -3   17   13     -4.24      0.00
   -3   17   10      0.56      0.00
   -3   17    7      4.74      0.00
   -3   17    4      0.35      0.00
   -3   17    1     -5.31      0.00
  -14   17    2      2.36      0.00
  -14   17    5      4.73      0.00
  -14   17    8      1.85      0.00
  -14   17   11      0.54      0.00
  -14   17   14      1.52      0.00
  -14   17   17     -1.93      0.00
   -2   17   14      1.17      0.00
   -2   17   11      0.52      0.00
   -2   17    8      2.51      0.00
   -2   17    5      5.12      0.00
   -2   17    2     -1.71      0.00
  -15   17    1      2.70      0.00
  -15   17    4     -4.48      0.00
  -15   17    7      2.40      0.00
  -15   17   10     -1.93      0.00
  -15   17   13     -1.02      0.00
  -15   17   16      0.92      0.00
   -1   17   15     -0.72      0.00
   -1   17   12     -2.41      0.00
   -1   17    9      0.83      0.00
   -1   17    6      1.56      0.00
   -1   17    3      0.88      0.00
   -1   17    0     -4.79      0.00
  -16   17    3      1.63      0.00
  -16   17    6      2.07      0.00
  -16   17    9      0.41      0.00
  -16   17   12     -0.91      0.00
  -16   17   15      0.64      0.00
    0   17   10     -1.19      0.00
    0   17    4     -5.10      0.00
  -17   17    2     -4.52      0.00
  -17   17    8      3.21      0.00
  -17   17   14      0.10      0.00
   -9   18    0      2.98      0.00
   -9   18    3     -1.22      0.00
   -9   18    6     -4.54      0.00
   -9   18    9     -1.54      0.00
   -9   18   12      2.78      0.00
   -9   18   15     -0.95      0.00
   -8   18   16     -1.88      0.00
   -8   18   13      0.78      0.00
   -8   18   10     -1.81      0.00
   -8   18    7     -0.88      0.00
   -8   18    4     -4.72      0.00
   -8   18    1      1.06      0.00
  -10   18    2     -2.48      0.00
  -10   18    5      1.23      0.00
  -10   18    8     -0.85      0.00
  -10   18   11      0.97      0.00
  -10   18   14      1.35      0.00
   -7   18   14     -1.78      0.00
   -7   18   11      0.61      0.00
   -7   18    8      6.47      0.00
   -7   18    5      0.45      0.00
   -7   18    2      3.07      0.00
  -11   18    1     -1.71      0.00
  -11   18    4     -1.61      0.00
  -11   18    7      0.05      0.00
  -11   18   10      0.32      0.00
  -11   18   13      3.49      0.00
  -11   18   16     -3.47      0.00
   -6   18   15      0.14      0.00
   -6   18   12     -2.80      0.00
   -6   18    9      3.51      0.00
   -6   18    6      3.09      0.00
   -6   18    3      1.44      0.00
   -6   18    0     -8.31      0.00
  -12   18    3      1.77      0.00
  -12   18    6     -5.94      0.00
  -12   18    9      2.46      0.00
  -12   18   12     -0.71      0.00
  -12   18   15      1.38      0.00
   -5   18   16      0.75      0.00
   -5   18   13     -1.06      0.00
   -5   18   10     -0.30      0.00
   -5   18    7     -0.08      0.00
   -5   18    4     -4.01      0.00
   -5   18    1     -0.55      0.00
  -13   18    2      4.09      0.00
  -13   18    5      3.88      0.00
  -13   18    8     -0.03      0.00
  -13   18   11      0.10      0.00
  -13   18   14     -0.60      0.00
   -4   18   17     -1.60      0.00
   -4   18   14      0.00      0.00
   -4   18   11      1.19      0.00
   -4   18    8     -2.02      0.00
   -4   18    5      0.56      0.00
   -4   18    2     -3.45      0.00
  -14   18    1      0.85      0.00
  -14   18    4     -1.64      0.00
  -14   18    7     -0.28      0.00
  -14   18   10      0.89      0.00
  -14   18   13     -0.54      0.00
  -14   18   16      2.35      0.00
   -3   18   15     -2.73      0.00
   -3   18   12     -0.54      0.00
   -3   18    9      0.85      0.00
   -3   18    6      0.07      0.00
   -3   18    3      2.05      0.00
   -3   18    0      3.81      0.00
  -15   18    3      1.77      0.00
  -15   18    6     -1.13      0.00
  -15   18    9      1.22      0.00
  -15   18   12      0.64      0.00
  -15   18   15      1.39      0.00
   -2   18   13     -0.96      0.00
   -2   18   10     -0.46      0.00
   -2   18    7      2.20      0.00
   -2   18    4     -0.54      0.00
   -2   18    1     -2.67      0.00
  -16   18    2      0.38      0.00
  -16   18    5      2.81      0.00
  -16   18    8      3.28      0.00
  -16   18   11      0.61      0.00
  -16   18   14      2.10      0.00
   -1   18   14     -0.05      0.00
   -1   18   11     -2.25      0.00
   -1   18    8      4.42      0.00
   -1   18    5      0.23      0.00
   -1   18    2      2.03      0.00
  -17   18    1      2.25      0.00
  -17   18    4      1.67      0.00
  -17   18    7      0.25      0.00
  -17   18   10     -6.90      0.00
  -17   18   13     -0.18      0.00
    0   18   12     -5.69      0.00
    0   18    6      5.59      0.00
    0   18    0     -7.33      0.00
  -18   18    6     -2.59      0.00
  -18   18   12     -2.56      0.00
   -9   19   14     -1.60      0.00
   -9   19   11      0.44      0.00
   -9   19    8      4.14      0.00
   -9   19    5      4.25      0.00
   -9   19    2     -2.80      0.00
  -10   19    1     -5.67      0.00
  -10   19    4     -1.18      0.00
  -10   19    7      3.34      0.00
  -10   19   10     -0.16      0.00
  -10   19   13      0.00      0.00
  -10   19   16     -3.20      0.00
   -8   19   15      0.44      0.00
   -8   19   12     -0.30      0.00
   -8   19    9     -0.46      0.00
   -8   19    6     -0.44      0.00
   -8   19    3      0.30      0.00
   -8   19    0     -4.23      0.00
  -11   19    3     -1.48      0.00
  -11   19    6     -3.66      0.00
  -11   19    9      1.37      0.00
  -11   19   12      0.49      0.00
  -11   19   15      0.13      0.00
   -7   19   16     -0.48      0.00
   -7   19   13      0.48      0.00
   -7   19   10     -2.50      0.00
   -7   19    7     -3.48      0.00
   -7   19    4     -1.34      0.00
   -7   19    1     -0.41      0.00
  -12   19    2     -2.14      0.00
  -12   19    5      2.49      0.00
  -12   19    8     -1.51      0.00
  -12   19   11      1.94      0.00
  -12   19   14      2.00      0.00
   -6   19   14     -0.73      0.00
   -6   19   11      0.90      0.00
   -6   19    8      1.21      0.00
   -6   19    5      1.09      0.00
   -6   19    2      2.84      0.00
  -13   19    1     -2.33      0.00
  -13   19    4     -0.06      0.00
  -13   19    7     -0.24      0.00
  -13   19   10      0.54      0.00
  -13   19   13      1.01      0.00
  -13   19   16      0.01      0.00
   -5   19   15     -2.23      0.00
   -5   19   12     -1.35      0.00
   -5   19    9      1.85      0.00
   -5   19    6      1.72      0.00
   -5   19    3      1.44      0.00
   -5   19    0      0.61      0.00
  -14   19    3     -1.05      0.00
  -14   19    6     -4.46      0.00
  -14   19    9      2.26      0.00
  -14   19   12     -0.16      0.00
  -14   19   15      0.83      0.00
   -4   19   16      2.30      0.00
   -4   19   13     -2.72      0.00
   -4   19   10      0.54      0.00
   -4   19    7     -0.22      0.00
   -4   19    4      1.31      0.00
   -4   19    1     -7.00      0.00
  -15   19    2      3.26      0.00
  -15   19    5      4.38      0.00
  -15   19    8      2.86      0.00
  -15   19   11      0.51      0.00
  -15   19   14      1.06      0.00
   -3   19   14     -1.02      0.00
   -3   19   11     -3.43      0.00
   -3   19    8      2.01      0.00
   -3   19    5     -1.41      0.00
   -3   19    2     -4.31      0.00
  -16   19    1      3.50      0.00
  -16   19    4     -0.44      0.00
  -16   19    7     -0.11      0.00
  -16   19   10     -1.05      0.00
  -16   19   13     -1.35      0.00
   -2   19   15     -0.64      0.00
   -2   19   12     -2.27      0.00
   -2   19    9      2.74      0.00
   -2   19    6      4.53      0.00
   -2   19    3      3.73      0.00
   -2   19    0      2.44      0.00
  -17   19    3      0.55      0.00
  -17   19    6     -1.41      0.00
  -17   19    9      0.08      0.00
  -17   19   12     -0.42      0.00
  -17   19   15     -2.26      0.00
   -1   19   13      3.01      0.00
   -1   19   10     -3.51      0.00
   -1   19    7     -0.46      0.00
   -1   19    4     -1.79      0.00
   -1   19    1      0.98      0.00
  -18   19    2      2.11      0.00
  -18   19    5     -0.31      0.00
  -18   19    8     -1.67      0.00
  -18   19   11     -0.36      0.00
  -18   19   14     -1.56      0.00
    0   19   14     -0.11      0.00
    0   19    8     -0.83      0.00
    0   19    2      0.33      0.00
  -19   19    4      5.46      0.00
  -19   19   10     -3.68      0.00
  -10   20    0      0.12      0.00
  -10   20    3     -2.57      0.00
  -10   20    6      0.16      0.00
  -10   20    9     -3.93      0.00
  -10   20   12      0.50      0.00
  -10   20   15      0.77      0.00
   -9   20   16      0.30      0.00
   -9   20   13     -0.30      0.00
   -9   20   10     -2.92      0.00
   -9   20    7      0.72      0.00
   -9   20    4      3.87      0.00
   -9   20    1     -3.99      0.00
  -11   20    2     -4.83      0.00
  -11   20    5      3.57      0.00
  -11   20    8     -0.81      0.00
  -11   20   11      2.12      0.00
  -11   20   14      3.21      0.00
   -8   20   14     -2.19      0.00
   -8   20   11      0.18      0.00
   -8   20    8      3.00      0.00
   -8   20    5      3.51      0.00
   -8   20    2      2.84      0.00
  -12   20    1     -4.77      0.00
  -12   20    4      0.68      0.00
  -12   20    7      3.57      0.00
  -12   20   10      1.31      0.00
  -12   20   13     -0.70      0.00
  -12   20   16     -1.81      0.00
   -7   20   15     -0.03      0.00
   -7   20   12     -2.35      0.00
   -7   20    9      1.83      0.00
   -7   20    6      1.30      0.00
   -7   20    3     -0.02      0.00
   -7   20    0     -6.17      0.00
  -13   20    3     -0.90      0.00
  -13   20    6     -1.70      0.00
  -13   20    9      2.86      0.00
  -13   20   12     -1.43      0.00
  -13   20   15      0.77      0.00
   -6   20   16     -0.05      0.00
   -6   20   13     -2.23      0.00
   -6   20   10     -0.51      0.00
   -6   20    7     -3.21      0.00
   -6   20    4      1.39      0.00
   -6   20    1     -5.70      0.00
  -14   20    2     -0.96      0.00
  -14   20    5      2.26      0.00
  -14   20    8      0.31      0.00
  -14   20   11      0.86      0.00
  -14   20   14     -0.37      0.00
   -5   20   14     -0.85      0.00
   -5   20   11     -0.99      0.00
   -5   20    8      0.09      0.00
   -5   20    5      0.34      0.00
   -5   20    2     -2.23      0.00
  -15   20    1      1.13      0.00
  -15   20    4     -0.77      0.00
  -15   20    7      0.44      0.00
  -15   20   10     -0.06      0.00
  -15   20   13     -1.40      0.00
   -4   20   15     -0.48      0.00
   -4   20   12      1.91      0.00
   -4   20    9     -0.75      0.00
   -4   20    6      2.63      0.00
   -4   20    3      3.64      0.00
   -4   20    0     10.21      0.00
  -16   20    3     -5.51      0.00
  -16   20    6      0.10      0.00
  -16   20    9     -0.27      0.00
  -16   20   12      1.17      0.00
  -16   20   15     -3.45      0.00
   -3   20   13      3.27      0.00
   -3   20   10     -1.19      0.00
   -3   20    7     -2.40      0.00
   -3   20    4      0.62      0.00
   -3   20    1     -2.09      0.00
  -17   20    2      4.74      0.00
  -17   20    5      0.01      0.00
  -17   20    8      1.37      0.00
  -17   20   11     -0.20      0.00
  -17   20   14      0.15      0.00
   -2   20   14     -0.62      0.00
   -2   20   11     -3.00      0.00
   -2   20    8      0.33      0.00
   -2   20    5     -3.42      0.00
   -2   20    2     -1.12      0.00
  -18   20    1      1.73      0.00
  -18   20    4      3.09      0.00
  -18   20    7     -0.63      0.00
  -18   20   10     -0.62      0.00
  -18   20   13      2.02      0.00
   -1   20   12     -1.10      0.00
   -1   20    9      3.34      0.00
   -1   20    6      0.80      0.00
   -1   20    3      2.26      0.00
   -1   20    0     -4.58      0.00
  -19   20    3      1.16      0.00
  -19   20    6     -4.11      0.00
  -19   20    9      0.82      0.00
  -19   20   12      1.34      0.00
    0   20   10     -4.94      0.00
    0   20    4      2.74      0.00
  -20   20    2      0.83      0.00
  -20   20    8     -0.74      0.00
  -20   20   14     -2.14      0.00
  -10   21   14     -1.09      0.00
  -10   21   11      0.46      0.00
  -10   21    8     -0.86      0.00
  -10   21    5      1.68      0.00
  -10   21    2     -0.93      0.00
  -11   21    1     -2.94      0.00
  -11   21    4      2.73      0.00
  -11   21    7      3.49      0.00
  -11   21   10     -0.47      0.00
  -11   21   13     -2.48      0.00
   -9   21   15      0.47      0.00
   -9   21   12     -1.26      0.00
   -9   21    9     -2.98      0.00
   -9   21    6      2.10      0.00
   -9   21    3     -2.91      0.00
   -9   21    0     -2.07      0.00
  -12   21    3     -0.03      0.00
  -12   21    6      2.12      0.00
  -12   21    9     -1.81      0.00
  -12   21   12     -0.81      0.00
  -12   21   15      1.90      0.00
   -8   21   13      1.04      0.00
   -8   21   10     -3.08      0.00
   -8   21    7     -0.14      0.00
   -8   21    4      5.67      0.00
   -8   21    1     -2.17      0.00
  -13   21    2     -2.47      0.00
  -13   21    5      1.00      0.00
  -13   21    8     -1.58      0.00
  -13   21   11      0.86      0.00
  -13   21   14      3.69      0.00
   -7   21   14      1.30      0.00
   -7   21   11      0.46      0.00
   -7   21    8      0.21      0.00
   -7   21    5      3.21      0.00
   -7   21    2      3.37      0.00
  -14   21    1     -1.58      0.00
  -14   21    4      0.55      0.00
  -14   21    7      1.64      0.00
  -14   21   10     -0.48      0.00
  -14   21   13     -1.29      0.00
   -6   21   15      0.93      0.00
   -6   21   12      1.39      0.00
   -6   21    9     -1.33      0.00
   -6   21    6     -1.26      0.00
   -6   21    3      2.19      0.00
   -6   21    0      1.74      0.00
  -15   21    3     -7.36      0.00
  -15   21    6      2.42      0.00
  -15   21    9      0.50      0.00
  -15   21   12     -0.30      0.00
  -15   21   15     -2.12      0.00
   -5   21   13     -1.34      0.00
   -5   21   10      0.77      0.00
   -5   21    7     -3.57      0.00
   -5   21    4      0.21      0.00
   -5   21    1     -5.02      0.00
  -16   21    2      1.65      0.00
  -16   21    5     -0.85      0.00
  -16   21    8      2.02      0.00
  -16   21   11      0.34      0.00
  -16   21   14     -1.70      0.00
   -4   21   14     -2.28      0.00
   -4   21   11     -0.68      0.00
   -4   21    8      0.93      0.00
   -4   21    5     -2.28      0.00
   -4   21    2     -2.03      0.00
  -17   21    1      2.78      0.00
  -17   21    4     -0.79      0.00
  -17   21    7      0.49      0.00
  -17   21   10      1.83      0.00
  -17   21   13      1.45      0.00
   -3   21   12      1.07      0.00
   -3   21    9      2.73      0.00
   -3   21    6      3.45      0.00
   -3   21    3      3.32      0.00
   -3   21    0      3.45      0.00
  -18   21    3     -0.87      0.00
  -18   21    6     -0.25      0.00
  -18   21    9      0.59      0.00
  -18   21   12      2.50      0.00
   -2   21   13      4.76      0.00
   -2   21   10     -3.80      0.00
   -2   21    7     -0.84      0.00
   -2   21    4      1.06      0.00
   -2   21    1     -0.21      0.00
  -19   21    2      1.97      0.00
  -19   21    5     -1.20      0.00
  -19   21    8     -0.05      0.00
  -19   21   11     -0.38      0.00
  -19   21   14     -1.24      0.00
   -1   21   11     -2.16      0.00
   -1   21    8     -2.40      0.00
   -1   21    5     -1.62      0.00
   -1   21    2     -3.67      0.00
  -20   21    1      0.42      0.00
  -20   21    4      2.97      0.00
  -20   21    7      0.53      0.00
  -20   21   10      0.86      0.00
  -20   21   13      2.05      0.00
    0   21   12      2.80      0.00
    0   21    6     -5.78      0.00
    0   21    0     -2.62      0.00
  -21   21    6     -2.75      0.00
  -21   21   12      2.32      0.00
  -11   22    0      3.37      0.00
  -11   22    3     -2.85      0.00
  -11   22    6      3.99      0.00
  -11   22    9     -4.96      0.00
  -11   22   12     -0.43      0.00
  -10   22   13      1.36      0.00
  -10   22   10     -3.40      0.00
  -10   22    7      2.00      0.00
  -10   22    4      3.31      0.00
  -10   22    1      1.45      0.00
  -12   22    2     -1.09      0.00
  -12   22    5     -0.78      0.00
  -12   22    8     -1.36      0.00
  -12   22   11     -0.14      0.00
  -12   22   14      2.80      0.00
   -9   22   14      0.35      0.00
   -9   22   11      0.19      0.00
   -9   22    8     -2.02      0.00
   -9   22    5      0.33      0.00
   -9   22    2      3.96      0.00
  -13   22    1     -1.84      0.00
  -13   22    4      1.91      0.00
  -13   22    7      0.64      0.00
  -13   22   10      0.29      0.00
  -13   22   13     -3.71      0.00
   -8   22   12     -0.14      0.00
   -8   22    9      0.22      0.00
   -8   22    6     -2.50      0.00
   -8   22    3      1.13      0.00
   -8   22    0     -3.32      0.00
  -14   22    3     -1.43      0.00
  -14   22    6      2.86      0.00
  -14   22    9      0.30      0.00
  -14   22   12     -0.23      0.00
   -7   22   13     -0.44      0.00
   -7   22   10      0.11      0.00
   -7   22    7      0.84      0.00
   -7   22    4      3.10      0.00
   -7   22    1     -1.87      0.00
  -15   22    2     -0.09      0.00
  -15   22    5     -1.65      0.00
  -15   22    8     -0.39      0.00
  -15   22   11     -0.70      0.00
  -15   22   14     -0.42      0.00
   -6   22   14     -0.52      0.00
   -6   22   11      1.56      0.00
   -6   22    8      0.40      0.00
   -6   22    5      1.12      0.00
   -6   22    2     -0.95      0.00
  -16   22    1      2.80      0.00
  -16   22    4     -2.10      0.00
  -16   22    7      2.06      0.00
  -16   22   10      0.89      0.00
  -16   22   13      1.08      0.00
   -5   22   12      2.35      0.00
   -5   22    9     -2.18      0.00
   -5   22    6      0.46      0.00
   -5   22    3      1.04      0.00
   -5   22    0      2.43      0.00
  -17   22    3     -4.87      0.00
  -17   22    6      2.96      0.00
  -17   22    9     -0.73      0.00
  -17   22   12      1.12      0.00
   -4   22   13      3.01      0.00
   -4   22   10     -0.74      0.00
   -4   22    7     -3.14      0.00
   -4   22    4     -2.66      0.00
   -4   22    1     -1.72      0.00
  -18   22    2      0.94      0.00
  -18   22    5     -1.14      0.00
  -18   22    8      1.23      0.00
  -18   22   11     -0.46      0.00
   -3   22   11     -1.85      0.00
   -3   22    8     -0.95      0.00
   -3   22    5     -1.60      0.00
   -3   22    2      0.40      0.00
  -19   22    1      1.23      0.00
  -19   22    4      0.60      0.00
  -19   22    7      0.02      0.00
  -19   22   10      1.65      0.00
  -19   22   13      3.06      0.00
   -2   22   12      1.09      0.00
   -2   22    9      2.55      0.00
   -2   22    6     -2.56      0.00
   -2   22    3      2.60      0.00
   -2   22    0     -1.53      0.00
  -20   22    3      1.92      0.00
  -20   22    6     -0.75      0.00
  -20   22    9      4.09      0.00
  -20   22   12      2.80      0.00
   -1   22   10     -4.28      0.00
   -1   22    7     -0.41      0.00
   -1   22    4      5.27      0.00
   -1   22    1     -0.62      0.00
  -21   22    2     -1.48      0.00
  -21   22    5     -0.88      0.00
  -21   22    8      2.27      0.00
  -21   22   11      0.78      0.00
    0   22    8     -0.43      0.00
    0   22    2     -6.96      0.00
  -22   22    4      0.51      0.00
  -22   22   10     -1.04      0.00
  -11   23   11     -0.81      0.00
  -11   23    8     -1.74      0.00
  -11   23    5     -1.90      0.00
  -11   23    2      1.92      0.00
  -12   23    1      1.86      0.00
  -12   23    4      0.29      0.00
  -12   23    7     -1.16      0.00
  -12   23   10     -0.57      0.00
  -12   23   13     -1.87      0.00
  -10   23   12     -0.06      0.00
  -10   23    9      0.07      0.00
  -10   23    6      1.91      0.00
  -10   23    3     -2.64      0.00
  -10   23    0      1.40      0.00
  -13   23    3      1.34      0.00
  -13   23    6      1.37      0.00
  -13   23    9     -2.55      0.00
  -13   23   12      0.32      0.00
   -9   23   13      3.10      0.00
   -9   23   10     -1.93      0.00
   -9   23    7      4.30      0.00
   -9   23    4      2.84      0.00
   -9   23    1      1.82      0.00
  -14   23    2      0.74      0.00
  -14   23    5     -1.87      0.00
  -14   23    8     -0.15      0.00
  -14   23   11     -1.43      0.00
  -14   23   14      2.56      0.00
   -8   23   11      1.23      0.00
   -8   23    8     -1.59      0.00
   -8   23    5     -0.97      0.00
   -8   23    2      0.88      0.00
  -15   23    1      1.43      0.00
  -15   23    4      0.48      0.00
  -15   23    7     -0.29      0.00
  -15   23   10      0.50      0.00
  -15   23   13     -1.33      0.00
   -7   23   12      1.47      0.00
   -7   23    9     -1.21      0.00
   -7   23    6     -5.37      0.00
   -7   23    3      2.34      0.00
   -7   23    0     -2.92      0.00
  -16   23    3     -3.32      0.00
  -16   23    6      1.94      0.00
  -16   23    9      0.65      0.00
  -16   23   12      0.96      0.00
   -6   23   10      1.65      0.00
   -6   23    7     -2.63      0.00
   -6   23    4     -2.57      0.00
   -6   23    1      0.15      0.00
  -17   23    2     -0.41      0.00
  -17   23    5     -1.51      0.00
  -17   23    8      0.26      0.00
  -17   23   11     -1.42      0.00
   -5   23   11      1.94      0.00
   -5   23    8      0.16      0.00
   -5   23    5      0.57      0.00
   -5   23    2      0.10      0.00
  -18   23    1      2.14      0.00
  -18   23    4     -2.09      0.00
  -18   23    7     -0.01      0.00
  -18   23   10      2.44      0.00
   -4   23   12     -0.75      0.00
   -4   23    9      0.72      0.00
   -4   23    6      0.98      0.00
   -4   23    3     -2.45      0.00
   -4   23    0     -1.43      0.00
  -19   23    3      2.50      0.00
  -19   23    6      1.22      0.00
  -19   23    9      0.99      0.00
  -19   23   12      2.01      0.00
   -3   23   10     -1.80      0.00
   -3   23    7     -1.05      0.00
   -3   23    4     -0.02      0.00
   -3   23    1     -0.95      0.00
  -20   23    2     -2.00      0.00
  -20   23    5      0.65      0.00
  -20   23    8      0.30      0.00
  -20   23   11      0.37      0.00
   -2   23   11     -5.52      0.00
   -2   23    8     -0.14      0.00
   -2   23    5     -0.33      0.00
   -2   23    2     -2.03      0.00
  -21   23    1      0.89      0.00
  -21   23    4      0.48      0.00
  -21   23    7      3.15      0.00
  -21   23   10     -1.77      0.00
   -1   23    9     -0.91      0.00
   -1   23    6     -2.50      0.00
   -1   23    3      1.43      0.00
   -1   23    0      2.24      0.00
  -22   23    3      0.28      0.00
  -22   23    6      1.18      0.00
  -22   23    9      3.33      0.00
    0   23    4      2.92      0.00
  -23   23    2     -2.25      0.00
  -23   23    8      1.28      0.00
  -12   24    0      3.00      0.00
  -12   24    3     -1.87      0.00
  -12   24    6      2.15      0.00
  -12   24    9      0.24      0.00
  -12   24   12     -0.49      0.00
  -11   24   10     -1.68      0.00
  -11   24    7     -0.32      0.00
  -11   24    4     -1.29      0.00
  -11   24    1      3.08      0.00
  -13   24    2      0.56      0.00
  -13   24    5     -1.86      0.00
  -13   24    8      0.95      0.00
  -13   24   11     -0.82      0.00
  -10   24   11     -0.26      0.00
  -10   24    8     -1.97      0.00
  -10   24    5     -2.71      0.00
  -10   24    2      2.83      0.00
  -14   24    1      0.42      0.00
  -14   24    4      2.03      0.00
  -14   24    7     -2.95      0.00
  -14   24   10      0.76      0.00
  -14   24   13     -3.12      0.00
   -9   24   12      0.75      0.00
   -9   24    9      1.49      0.00
   -9   24    6     -2.79      0.00
   -9   24    3      1.58      0.00
   -9   24    0     -1.22      0.00
  -15   24    3      1.42      0.00
  -15   24    6     -3.50      0.00
  -15   24    9      0.17      0.00
  -15   24   12      2.23      0.00
   -8   24   10      2.05      0.00
   -8   24    7      2.00      0.00
   -8   24    4     -0.44      0.00
   -8   24    1      1.59      0.00
  -16   24    2      0.64      0.00
  -16   24    5     -0.95      0.00
  -16   24    8     -0.53      0.00
  -16   24   11     -1.93      0.00
   -7   24   11      2.45      0.00
   -7   24    8     -0.35      0.00
   -7   24    5     -1.47      0.00
   -7   24    2     -3.59      0.00
  -17   24    1      3.68      0.00
  -17   24    4     -2.33      0.00
  -17   24    7      0.03      0.00
  -17   24   10      3.29      0.00
   -6   24    9      0.61      0.00
   -6   24    6     -1.21      0.00
   -6   24    3     -3.25      0.00
   -6   24    0     -3.12      0.00
  -18   24    3      2.17      0.00
  -18   24    6      0.04      0.00
  -18   24    9     -0.52      0.00
  -18   24   12      0.99      0.00
   -5   24   10      0.92      0.00
   -5   24    7     -2.44      0.00
   -5   24    4     -3.30      0.00
   -5   24    1      1.23      0.00
  -19   24    2     -2.26      0.00
  -19   24    5      2.44      0.00
  -19   24    8     -0.70      0.00
  -19   24   11     -1.87      0.00
   -4   24   11     -2.47      0.00
   -4   24    8      0.63      0.00
   -4   24    5      1.88      0.00
   -4   24    2      3.33      0.00
  -20   24    1     -0.31      0.00
  -20   24    4      0.57      0.00
  -20   24    7      0.24      0.00
  -20   24   10     -1.73      0.00
   -3   24    9     -1.96      0.00
   -3   24    6     -1.63      0.00
   -3   24    3     -2.14      0.00
   -3   24    0      0.21      0.00
  -21   24    3      1.39      0.00
  -21   24    6      2.12      0.00
  -21   24    9      2.69      0.00
   -2   24   10     -1.11      0.00
   -2   24    7     -1.94      0.00
   -2   24    4      1.05      0.00
   -2   24    1     -0.33      0.00
  -22   24    2     -2.60      0.00
  -22   24    5     -0.23      0.00
  -22   24    8     -0.64      0.00
   -1   24    8      1.65      0.00
   -1   24    5     -0.33      0.00
   -1   24    2     -4.01      0.00
  -23   24    1     -0.08      0.00
  -23   24    4     -1.42      0.00
  -23   24    7      3.07      0.00
    0   24    0      4.47      0.00
  -12   25   11     -0.79      0.00
  -12   25    8      1.32      0.00
  -12   25    5     -0.48      0.00
  -12   25    2      2.49      0.00
  -13   25    1      0.10      0.00
  -13   25    4     -0.16      0.00
  -13   25    7     -3.88      0.00
  -13   25   10      0.25      0.00
  -11   25   12      0.22      0.00
  -11   25    9      2.95      0.00
  -11   25    6      0.66      0.00
  -11   25    3     -2.57      0.00
  -11   25    0      1.24      0.00
  -14   25    3      2.42      0.00
  -14   25    6     -3.36      0.00
  -14   25    9     -0.35      0.00
  -14   25   12     -0.10      0.00
  -10   25   10      0.56      0.00
  -10   25    7      0.90      0.00
  -10   25    4     -1.31      0.00
  -10   25    1      1.02      0.00
  -15   25    2     -1.18      0.00
  -15   25    5     -1.16      0.00
  -15   25    8      0.22      0.00
  -15   25   11      0.06      0.00
   -9   25   11      0.67      0.00
   -9   25    8     -1.58      0.00
   -9   25    5     -3.96      0.00
   -9   25    2     -2.04      0.00
  -16   25    1      3.20      0.00
  -16   25    4      0.58      0.00
  -16   25    7     -1.04      0.00
  -16   25   10      1.39      0.00
   -8   25    9      1.59      0.00
   -8   25    6     -1.46      0.00
   -8   25    3      2.06      0.00
   -8   25    0     -1.61      0.00
  -17   25    3      0.72      0.00
  -17   25    6     -5.38      0.00
  -17   25    9      1.98      0.00
   -7   25   10      2.07      0.00
   -7   25    7     -2.10      0.00
   -7   25    4     -2.91      0.00
   -7   25    1      2.74      0.00
  -18   25    2      0.03      0.00
  -18   25    5      1.39      0.00
  -18   25    8     -1.86      0.00
  -18   25   11     -2.59      0.00
   -6   25   11      1.68      0.00
   -6   25    8      1.25      0.00
   -6   25    5      1.03      0.00
   -6   25    2     -0.18      0.00
  -19   25    1     -0.86      0.00
  -19   25    4     -0.74      0.00
  -19   25    7     -1.16      0.00
  -19   25   10      2.01      0.00
   -5   25    9      0.01      0.00
   -5   25    6      0.00      0.00
   -5   25    3     -6.01      0.00
   -5   25    0     -0.66      0.00
  -20   25    3      3.20      0.00
  -20   25    6      0.73      0.00
  -20   25    9     -2.84      0.00
   -4   25   10      1.06      0.00
   -4   25    7      0.03      0.00
   -4   25    4     -0.20      0.00
   -4   25    1      0.84      0.00
  -21   25    2     -2.87      0.00
  -21   25    5      4.16      0.00
  -21   25    8     -2.05      0.00
   -3   25    8      1.76      0.00
   -3   25    5      0.96      0.00
   -3   25    2      1.37      0.00
  -22   25    1     -0.75      0.00
  -22   25    4     -0.21      0.00
  -22   25    7      4.34      0.00
   -2   25    6     -0.08      0.00
   -2   25    3     -0.37      0.00
   -2   25    0      2.76      0.00
  -23   25    3     -1.23      0.00
  -13   26    0     -0.22      0.00
  -13   26    3     -1.16      0.00
  -13   26    6     -1.41      0.00
  -13   26    9      2.81      0.00
  -12   26   10     -0.71      0.00
  -12   26    7     -3.44      0.00
  -12   26    4     -1.13      0.00
  -12   26    1     -0.84      0.00
  -14   26    2     -1.84      0.00
  -14   26    5      0.77      0.00
  -14   26    8      0.40      0.00
  -14   26   11      0.85      0.00
  -11   26   11     -1.11      0.00
  -11   26    8      1.60      0.00
  -11   26    5     -1.99      0.00
  -11   26    2      2.53      0.00
  -15   26    1     -0.55      0.00
  -15   26    4      1.16      0.00
  -15   26    7     -1.80      0.00
  -15   26   10     -0.31      0.00
  -10   26    9      0.67      0.00
  -10   26    6      0.29      0.00
  -10   26    3      1.10      0.00
  -10   26    0      2.11      0.00
  -16   26    3      1.21      0.00
  -16   26    6     -7.42      0.00
  -16   26    9     -0.20      0.00
   -9   26   10      2.44      0.00
   -9   26    7     -1.76      0.00
   -9   26    4     -1.64      0.00
   -9   26    1      1.77      0.00
  -17   26    2     -1.22      0.00
  -17   26    5     -0.90      0.00
  -17   26    8     -1.55      0.00
   -8   26    8     -0.13      0.00
   -8   26    5     -0.44      0.00
   -8   26    2     -3.99      0.00
  -18   26    1      1.83      0.00
  -18   26    4     -1.53      0.00
  -18   26    7      0.34      0.00
  -18   26   10      3.15      0.00
   -7   26    9      2.98      0.00
   -7   26    6      1.28      0.00
   -7   26    3      0.54      0.00
   -7   26    0     -0.42      0.00
  -19   26    3      1.58      0.00
  -19   26    6     -1.44      0.00
  -19   26    9      0.21      0.00
   -6   26   10      0.37      0.00
   -6   26    7      1.31      0.00
   -6   26    4      0.48      0.00
   -6   26    1      1.51      0.00
  -20   26    2     -0.43      0.00
  -20   26    5      4.01      0.00
  -20   26    8     -2.92      0.00
   -5   26    8      1.76      0.00
   -5   26    5      1.15      0.00
   -5   26    2      2.22      0.00
  -21   26    1     -2.92      0.00
  -21   26    4      1.65      0.00
  -21   26    7      1.64      0.00
   -4   26    6     -1.69      0.00
   -4   26    3     -3.75      0.00
   -4   26    0      1.63      0.00
  -22   26    3     -1.07      0.00
  -22   26    6      1.40      0.00
   -3   26    4     -1.00      0.00
   -3   26    1      0.04      0.00
  -13   27    8      2.46      0.00
  -13   27    5      1.24      0.00
  -13   27    2      1.50      0.00
  -14   27    1     -2.92      0.00
  -14   27    4      0.16      0.00
  -14   27    7     -3.19      0.00
  -12   27    9      1.06      0.00
  -12   27    6     -3.24      0.00
  -12   27    3     -2.06      0.00
  -12   27    0      1.44      0.00
  -15   27    3      0.46      0.00
  -15   27    6     -2.55      0.00
  -15   27    9     -0.63      0.00
  -11   27    7     -3.05      0.00
  -11   27    4     -0.50      0.00
  -11   27    1      0.80      0.00
  -16   27    2     -5.20      0.00
  -16   27    5     -1.06      0.00
  -16   27    8     -1.80      0.00
  -10   27    8      0.54      0.00
  -10   27    5      0.60      0.00
  -10   27    2     -1.08      0.00
  -17   27    1      1.76      0.00
  -17   27    4     -0.76      0.00
  -17   27    7      1.97      0.00
   -9   27    9      2.15      0.00
   -9   27    6      2.63      0.00
   -9   27    3      4.79      0.00
   -9   27    0      2.01      0.00
  -18   27    3     -0.87      0.00
  -18   27    6     -3.98      0.00
  -18   27    9      2.50      0.00
   -8   27    7     -0.78      0.00
   -8   27    4      1.17      0.00
   -8   27    1      1.35      0.00
  -19   27    2      1.13      0.00
  -19   27    5     -0.09      0.00
  -19   27    8     -3.65      0.00
   -7   27    8      0.78      0.00
   -7   27    5      0.64      0.00
   -7   27    2     -1.04      0.00
  -20   27    1     -2.61      0.00
  -20   27    4      0.71      0.00
  -20   27    7      0.76      0.00
   -6   27    6      0.19      0.00
   -6   27    3     -0.40      0.00
   -6   27    0      1.64      0.00
  -21   27    3     -0.35      0.00
  -21   27    6      1.89      0.00
   -5   27    4      2.17      0.00
   -5   27    1     -0.14      0.00
  -22   27    2     -0.34      0.00
  -14   28    0     -0.41      0.00
  -14   28    3     -2.39      0.00
  -14   28    6     -3.45      0.00
  -13   28    7     -2.10      0.00
  -13   28    4     -0.14      0.00
  -13   28    1     -0.78      0.00
  -15   28    2     -4.14      0.00
  -15   28    5      2.52      0.00
  -15   28    8     -2.01      0.00
  -12   28    8      3.30      0.00
  -12   28    5     -0.17      0.00
  -12   28    2      2.72      0.00
  -16   28    1     -1.04      0.00
  -16   28    4     -0.09      0.00
  -16   28    7      0.29      0.00
  -11   28    6     -0.49      0.00
  -11   28    3      0.99      0.00
  -11   28    0      3.95      0.00
  -17   28    3     -0.38      0.00
  -17   28    6     -1.35      0.00
  -10   28    7     -3.44      0.00
  -10   28    4      2.36      0.00
  -10   28    1      2.56      0.00
  -18   28    2     -1.59      0.00
  -18   28    5     -3.25      0.00
  -18   28    8     -1.80      0.00
   -9   28    5      4.72      0.00
   -9   28    2     -1.80      0.00
  -19   28    1      0.22      0.00
  -19   28    4     -0.28      0.00
  -19   28    7      2.53      0.00
   -8   28    6      1.66      0.00
   -8   28    3      4.84      0.00
   -8   28    0      0.45      0.00
  -20   28    3     -1.34      0.00
  -20   28    6      3.22      0.00
   -7   28    4      3.15      0.00
   -7   28    1     -1.06      0.00
  -21   28    2      0.59      0.00
  -14   29    5      0.95      0.00
  -14   29    2      0.74      0.00
  -15   29    1     -1.32      0.00
  -15   29    4      1.04      0.00
  -13   29    6     -4.50      0.00
  -13   29    3     -1.96      0.00
  -13   29    0      1.76      0.00
  -16   29    3     -2.06      0.00
  -16   29    6      1.12      0.00
  -12   29    4      0.59      0.00
  -12   29    1      3.15      0.00
  -17   29    2     -3.53      0.00
  -17   29    5     -0.91      0.00
  -11   29    5      4.36      0.00
  -11   29    2      0.88      0.00
  -18   29    1      1.00      0.00
  -18   29    4      0.05      0.00
  -10   29    6      2.02      0.00
  -10   29    3      2.81      0.00
  -10   29    0      1.12      0.00
  -19   29    3     -0.01      0.00
  -19   29    6      1.97      0.00
   -9   29    4      3.87      0.00
   -9   29    1     -0.18      0.00
  -20   29    2      0.87      0.00
  -15   30    0     -0.15      0.00
  -15   30    3     -2.81      0.00
  -14   30    4     -0.01      0.00
  -14   30    1      0.57      0.00
  -16   30    2     -2.22      0.00
  -13   30    2      3.13      0.00
  -17   30    1      1.06      0.00
  -17   30    4      1.52      0.00
  -12   30    3     -0.22      0.00
  -12   30    0      1.82      0.00
  -18   30    3      0.75      0.00
  -11   30    4      2.97      0.00
  -11   30    1      2.41      0.00
  -19   30    2      1.34      0.00
   -1   26    0      2.71      0.00
   -3   27    0      0.94      0.00
   -5   28    0      1.10      0.00
   -1   25    1     -0.24      0.00
  -24   26    1     -1.48      0.00
  -23   27    1     -1.12      0.00
   -2   27    1     -0.94      0.00
  -22   28    1     -1.10      0.00
  -21   29    1     -0.47      0.00
  -24   25    2     -1.66      0.00
    0   25    2     -1.20      0.00
  -26   26    2     -1.22      0.00
  -23   26    2     -1.03      0.00
   -2   26    2     -0.20      0.00
  -25   27    2      0.28      0.00
   -4   27    2     -0.11      0.00
   -6   28    2     -0.94      0.00
   -8   29    2     -0.03      0.00
  -25   26    3     -0.89      0.00
   -1   26    3     -0.10      0.00
  -24   27    3     -2.06      0.00
   -3   27    3     -1.23      0.00
  -23   28    3     -1.61      0.00
   -5   28    3     -0.58      0.00
  -25   25    4     -1.58      0.00
   -1   25    4     -1.60      0.00
  -24   26    4     -1.74      0.00
  -23   27    4      0.05      0.00
  -22   28    4      1.66      0.00
  -24   25    5     -0.14      0.00
  -23   26    5      2.20      0.00
   -2   26    5      0.35      0.00
  -22   27    5      3.12      0.00
   -4   27    5      0.60      0.00
  -21   28    5      0.69      0.00
  -24   24    6      1.90      0.00
    0   24    6      2.59      0.00
  -23   25    6      2.35      0.00
   -1   25    7     -1.64      0.00
   -3   26    7     -1.67      0.00
    0   23   10     -2.41      0.00
   -8   17   17     -1.69      0.00
    0    0    0      0.00      0.00
# SQUEEZE RESULTS
# Note: Data are Listed for all Voids in the P1 Unit Cell
# i.e. Centre of Gravity, Solvent Accessible Volume,
# Recovered number of Electrons in the Void and
# Details about the Squeezed Material
loop_
  _platon_squeeze_void_nr
  _platon_squeeze_void_average_x
  _platon_squeeze_void_average_y
  _platon_squeeze_void_average_z
  _platon_squeeze_void_volume
  _platon_squeeze_void_count_electrons
  _platon_squeeze_void_content
   1  0.000  0.000 -0.014       926       242 ' '
   2  0.333  0.667 -0.004       921       242 ' '
   3  0.667  0.333 -0.017       921       242 ' '
_platon_squeeze_void_probe_radius                  1.20
_platon_squeeze_details
(replace by semicolon in column 1 when used as .sqf)
TITL import01 in R -3 c
CELL   22.9700   22.9700   15.9100     90.00     90.00    120.00
SPGR R-3c
# Solvent Accessible Volume =    2770.2
# Electrons Found in S.A.V. =     722.8
# Note: Atoms in Void as Cxxx and Qxxx all others
C101 0.485 0.696 0.486 !       1.38 eA-3
C102 0.188 0.571 0.121 !       1.18 eA-3
Q103 0.665 0.515 0.532 !       0.97 eA-3
Q104 0.180 0.505 0.733 !       0.89 eA-3
Q105 0.416 0.838 0.809 !       0.88 eA-3
Q106 0.976 0.844 0.940 !       0.87 eA-3
Q107 0.461 0.773 0.561 !       0.85 eA-3
Q108 0.502 0.258 0.874 !       0.82 eA-3
Q109 0.624 0.133 0.202 !       0.76 eA-3
Q110 0.437 0.437 0.249 !       0.70 eA-3
Q111 0.945 0.876 0.342 !       0.68 eA-3
Q112 0.694 0.757 0.765 !       0.62 eA-3
Q113 0.968 0.116 0.488 !       0.59 eA-3
Q114 0.187 0.695 0.408 !       0.56 eA-3
C115 0.017 0.923 0.186 !       0.51 eA-3
Q116 0.913 0.523 0.203 !       0.51 eA-3
(replace by semicolon in column 1 when used as .sqf)

the formula and derived parameters are calculated without solvent
;
_shelx_fab_checksum              77328
